# Supplementary material for: Local states of chromatin compaction at transcription start sites control transcription levels
Source: Nucleic Acids Res. 2021 Jul 7;49(14):8007–23. doi: 10.1093/nar/gkab587 (PMC8373074; doi:10.1093/nar/gkab587)
Supplement: gkab587_Supplemental_Files [file gkab587_supplemental_files.zip]

Archive with 7 entries (7 files):
- FigS15.pptx
- FigS1–14.pdf
- TableS1.xlsx
- TableS2.xlsx
- TableS3.xlsx
- TableS4.csv
- TableS5.xlsx
