# Supplementary material for: Local states of chromatin compaction at transcription start sites control transcription levels
Source: Nucleic Acids Res. 2021 Jul 7;49(14):8007–23. doi: 10.1093/nar/gkab587 (PMC8373074; doi:10.1093/nar/gkab587)
Supplement: gkab587_Supplemental_Files [file gkab587_supplemental_files.zip › TableS1.xlsx]

## Sheet: Sheet1
Antigen	Product #	Manufacturer
5me3	ab1884	Abcam
bate-actin	A1978	Merck
BRG1	sc-10768	Santa Cruz
GAPDH	M171-3	MBL
H1	sc-8030	Santa Cruz
H2A	ab18255	Abcam
H2A.Z	ab4174	Abcam
H2B	07-371	Merck
H3	ab1791	Abcam
H3K27ac	MABI0309	MABI
H3K27me3	07-449	Merck
H3K27un	a gift from MABI	MABI
H3K4me3	ab8580	Abcam
H3K9ac	07-352	Merck
H3K9me3	MABI0308	MABI
H3K9un	a gift from MABI	MABI
H4	05-858	Merck
H4K16ac	39167	Active Motif
HP1alpha	05-689	Merck
MBD2	07-198	Millipore
MeCP2	39189	Active Motif
Suz12	3737S	CST
Mouse Ig, AP-conjugated (2nd Ab)	A3562	Merck
Rabbit Ig, AP-conjugated (2nd Ab)	SA00002-2	Proteintech
Mouse Ig, biotinated (2nd Ab)	BA-2000	Vector
Rabbit Ig, biotinated (2nd Ab)	711-065-152	Jackson
Sheep Ig, biotinated (2nd Ab)	RPN1025	GE Healthcase
