# Supplementary material for: Local states of chromatin compaction at transcription start sites control transcription levels
Source: Nucleic Acids Res. 2021 Jul 7;49(14):8007–23. doi: 10.1093/nar/gkab587 (PMC8373074; doi:10.1093/nar/gkab587)
Supplement: gkab587_Supplemental_Files [file gkab587_supplemental_files.zip › TableS2.xlsx]

## Sheet: Sheet1
Gene	Target position	Primer direction	Primer sequence	Position of start site of primer sequence on hg 38
GAPDH	TSS	Forward	GCTACTAGCGGTTTTACGGG	Chr 12: 6534371
		Reverse	CTGCGGGCTCAATTTATAGA	Chr 12: 6534505
ACTB	TSS	Forward	TGCGCCGTTCCGAAAGTTG	Chr 7: 5530682
		Reverse	AAAGGCGAGGCTCTGTGCT	Chr 7: 5530557
Alu repeat	Coserved region	Forward	ACGCCTGTAATCCCAGCACTT	Not applicable
		Reverse	TCGCCCAGGCTGGAGTGCA	Not applicable
L1 repeat	Coserved region	Forward	GCTACGGGAGGACATTCAAA	Not applicable
		Reverse	TTCAGCTCCATCAGCTCCTT	Not applicable
a-Satellite repeat	Coserved region	Forward	CATCACAAAGAAGTTTCTGAGAATGCTTC	Not applicable
		Reverse	TGCATTCAACTCACAGAGTTGAACCTTCC	Not applicable
upstream of GEMIN2	Position 1 in Figures 4C and S4C	Forward	CAAAGTGCTGGGATTACAGG	Chr 14: 39111058
		Reverse	CAGATGATCTAGCTGCTTCA	Chr 14: 39111196
GEMIN2	Position 2 in Figures 4C and S4C (TSS)	Forward	AGGCAAGCAGCAATTTGTTC	Chr 14: 39114194
		Reverse	AGCGCAGGCGTACTAATAGA	Chr 14: 39114287
GEMIN2	Position 3 in Figures 4C and S4C	Forward	TTTGACTATGCAATGGTGCC	Chr 14: 39119937
		Reverse	GGCCTTCCGCTAAGTAAGAA	Chr 14: 39120039
GEMIN2	Position 4 in Figures 4C and S4C	Forward	TGTTTGCATTGTGTGTGAAAG	Chr 14: 39125070
		Reverse	AGAACCATTAAAGAGCTTAGG	Chr 14: 39125163
GEMIN2	Position 5 in Figures 4C and S4C	Forward	TCACGCCTGTAATCTCACCA	Chr 14: 39131032
		Reverse	ACCGGGTTTCACCATGTTGT	Chr 14: 39131128
GEMIN2	Position 6 in Figures 4C and S4C (TES)	Forward	GGCAATGTGTTCATAGTCAG	Chr 14: 39136926
		Reverse	TGGATGACAGAGCGAGACTC	Chr 14: 39137035
downstream of GEMIN2	Position 7 in Figures 4C and S4C	Forward	AAGGCACTTCCTACATGGCA	Chr 14: 39140437
		Reverse	TGGTCTTGAACTCCTGACCT	Chr 14: 39140576
TRAPPC6B	Position 8 in Figures 4C and S4C (TES)	Forward	TATGCCTTTTTCTGCGGGAG	Chr 14: 39147893
		Reverse	CTTCTCCACCACAAAATCAC	Chr 14: 39147784
TRAPPC6B	Position 9 in Figures 4C and S4C	Forward	CCTGCTTACTCAGATGTCTG	Chr 14: 39154262
		Reverse	TGTACTTTTCCCTGTAGTCC	Chr 14: 39154151
TRAPPC6B	Position 10 in Figures 4C and S4C	Forward	CATCAGCCTCCAAAATGGCA	Chr 14: 39160471
		Reverse	TGTAATCCCAGCACTTTAGG	Chr 14: 39160319
TRAPPC6B	Position 11 in Figures 4C and S4C	Forward	AGAAGTGTGGAGAATAGCAG	Chr 14: 39165495
		Reverse	ATTACATTCTCCCAGATGGC	Chr 14: 39165371
TRAPPC6B	Position 12 in Figures 4C and S4C (TSS)	Forward	GGAACCTTCCTCATATCTGG	Chr 14: 39170504
		Reverse	AACAACTTCCGGTCCCCTCT	Chr 14: 39170399
upstream of PNN	Position 13 in Figures 4C and S4C	Forward	ACTTGCTGAATACGCTCTAC	Chr 14: 39172893
		Reverse	GATTGTGAGCATACTTAGCC	Chr 14: 39172999
PNN	Position 14 in Figures 4C and S4C (TSS)	Forward	TTTCATTGGCTCAGAGTCAC	Chr 14: 39175096
		Reverse	TGACGATGAGCGTTGTCTTC	Chr 14: 39175183
PNN	Position 15 in Figures 4C and S4C	Forward	GAGAGCAAAATTGGTTTGGG	Chr 14: 39176919
		Reverse	GTTCTATCAAGTCTCCATCC	Chr 14: 39177011
PNN	Position 16 in Figures 4C and S4C	Forward	CTCTCAGCCTGAGGATTTGT	Chr 14: 39181206
		Reverse	GGAAAATCCTTCCTCTCAGG	Chr 14: 39181301
PNN	Position 17 in Figures 4C and S4C (TES)	Forward	TAGAGCTTTGCACAGCAATC	Chr 14: 39183219
		Reverse	TGCCAGGGCACACAGGAAAT	Chr 14: 39183321
downstream of PNN	Position 18 in Figures 4C and S4C	Forward	TTCTGTTAATGCCTGTTGGG	Chr 14: 39187203
		Reverse	TCTAACACAAAGGTCAGCAG	Chr 14: 39187313
IL2RA	TSS	Forward	TGAGATGAGAGAAGAGAGTG	Chr 10: 6062393
		Reverse	TCCATCCAGTCTCTATCGGA	Chr 10: 6062296
