# Supplementary material for: Local states of chromatin compaction at transcription start sites control transcription levels
Source: Nucleic Acids Res. 2021 Jul 7;49(14):8007–23. doi: 10.1093/nar/gkab587 (PMC8373074; doi:10.1093/nar/gkab587)
Supplement: gkab587_Supplemental_Files [file gkab587_supplemental_files.zip › TableS3.xlsx]

## Sheet: SEVENS_scaling.unix
Fraction	Recovered_DNA_ng	pc	ratio	scaling_factor	mito	chromatin	chromatin_minus_mito	scaling_factor_mito
Fr-1	2945.8	20.86	0.21	1	0.0131735	0.986826	20.5865	1
Fr-2	3475.3	24.61	0.25	1.18	0.000675876	0.999324	24.5944	1.19469
Fr-3	3940.2	27.9	0.28	1.34	0.000187517	0.999812	27.898	1.35516
Fr-4	2090.8	14.81	0.15	0.71	0.000194503	0.999805	14.8035	0.71909
Fr-5	686.2	4.86	0.05	0.23	0.000709266	0.999291	4.85587	0.235876
