# Supplementary material for: Local states of chromatin compaction at transcription start sites control transcription levels
Source: Nucleic Acids Res. 2021 Jul 7;49(14):8007–23. doi: 10.1093/nar/gkab587 (PMC8373074; doi:10.1093/nar/gkab587)
Supplement: gkab587_Supplemental_Files [file gkab587_supplemental_files.zip › TableS4.csv]

tid	Fr-5/Fr-1 (TSS)	Fr-5/Fr-1 (TES)	log_10 (TPM + 1)	class	Fr-1 (TSS)	Fr-5 (TSS)	Fr-1 (TES)	Fr-5 (TES)
ENST00000000233	-0.584962596	-1.169925001	1.68551961	n/a	6000000.395	4000000	9000000	4000000
ENST00000003302	-0.485989142	-0.322420823	0.623274107	mid	6999810.381	4997916.155	10003415.89	7999999.976
ENST00000392507	-0.011483013	2.087462532	0	low	8000059.107	7936636.034	3999999.98	16999996.28
ENST00000007516	-1.807358878	-0.585464919	2.12581296	high	14000000.81	3999989.263	5999992.796	3998602.441
ENST00000008527	-1.000000232	1.086878781	0.881976629	mid	12000002.42	6000000.244	8000481.151	16994141.15
ENST00000382518	-0.999982288	-0.138339326	0	low	7999342.835	3999720.522	10999216.47	9993496.454
ENST00000353334	-0.73365827	-1.209221214	1.446891168	mid	9976808.59	5999823.771	9999972.021	4325008.128
ENST00000011619	-0.995616917	-0.153240292	1.270816205	mid	9970999.24	5000669.205	7947117.796	7146275.025
ENST00000025008	-0.807354329	0.583960139	0.979661714	mid	6999997.123	4000000	4002745.528	5999948.174
ENST00000476238	-2.169681114	-0.991208359	1.41190241	mid	17997751.16	4000176.431	14000149.2	7042862.602
ENST00000495645	-0.807356131	0.736963186	0	low	7000005.754	3999999.935	6000010.016	10000000
ENST00000037869	-0.999624321	-1.253123934	1.825859547	n/a	7997917.064	4000000	19060043.48	7996427.325
ENST00000562116	-1.319495581	-0.485444776	0.036065904	low	19966306.1	7999999.794	6999998.094	4999936.434
ENST00000053867	-1.723358021	-0.893098515	1.468257212	mid	23020807.95	6971690.586	13000109.07	6999992.164
ENST00000532942	-0.509256413	-0.222422094	0.059843896	low	9963214.826	6999999.983	7000143.736	5999999.794
ENST00000066544	-1.765534852	0.477803748	1.352008766	mid	17000011.22	5000002.932	7897358.263	10998035.07
ENST00000409016	0.67808409	-0.010410476	0.094063546	low	4999987.316	8000047.276	12000750.69	11914465.06
ENST00000081029	-1.218594182	-1.16723549	1.568025623	n/a	13963190.17	6000000.017	8999989.574	4007459.222
ENST00000083182	-1.938566754	-0.777653023	0.980653644	mid	22999489.67	6000002.872	18000550.01	10499990.09
ENST00000381920	-1.928054773	-1.004267216	0.314646564	n/a	19026935.4	4999959.929	24073965.11	12001432.07
ENST00000170150	-0.585256923	-0.696792719	1.796303682	n/a	17999986.59	11997542.38	17010836.35	10494703.12
ENST00000175091	-2.245437049	-0.090941356	2.083674584	high	18965811.12	3999700.904	16001430.78	15023901.97
ENST00000176763	-0.217772278	0.094665536	0.603724488	mid	6968578.307	5992226.167	6968154.629	7440719.716
ENST00000182527	-1.138966417	-0.807662771	1.661897833	n/a	11011159.66	5000000	14045464.37	8024267.203
ENST00000184956	-0.807355971	-3.38E-06	0.880328741	mid	7000000.056	3999997.123	13000030.43	12999999.96
ENST00000185150	-2.087947111	-0.378376254	1.481196028	mid	17008453.14	4000645.851	12999743.15	10000740.75
ENST00000452449	-1.485775363	-0.001503341	0.274452746	n/a	14003380.46	4999999.229	7000002.711	6992712.252
ENST00000440575	-0.999999919	-0.434448025	0.749653622	mid	7999999.55	4000000	7997259.308	5917786.476
ENST00000194155	-2.074209591	0.583420592	0.783688522	mid	20966247	4978762.314	7998968.735	11985636.37
ENST00000196371	-1.137501862	0.649701048	0.565664857	mid	10999987.33	5000000	7000019.821	10981932.58
ENST00000199389	-0.63577633	-0.340943162	1.734551019	n/a	13970579.87	8991386.918	9998047.071	7893708.025
ENST00000199706	-1.324840119	-0.695822842	1.5854314	n/a	10000731.68	3992226.378	14001799.35	8644110.351
ENST00000199814	-1.417653187	-0.740157844	1.215608486	mid	16029032.78	5999999.09	10066384.73	6026481.285
ENST00000200135	-0.996964715	1.489065081	0.779442802	mid	11993083.61	6009171.208	5000773.673	14037522.15
ENST00000200453	-1.574535266	-0.642068771	0.943942923	mid	11999989.25	4029011.552	14045085.67	8999998.422
ENST00000373946	-0.415136586	0.174375377	0	low	8000598.192	6000036.538	15059345.34	16994105.56
ENST00000202816	-2.369110792	-0.839737901	1.505711484	n/a	30997356.43	5999999.935	25050503.56	13996845.34
ENST00000612323	-0.740012339	1.362232601	0.044170375	low	15031711.11	9000000	7001607.609	17999922.78
ENST00000473131	-2.010249104	0.408314688	0.112447809	low	20025715.08	4970988.448	14031773.06	18622051.4
ENST00000417551	-0.324186397	0.226373295	0.358011032	n/a	5007773.622	3999952.724	5999980.429	7019319.099
ENST00000206595	-2.078291782	0.667308906	0.946695873	mid	37997242.26	8997542.605	16820993.86	26713552.68
ENST00000207549	-0.408770912	-1.324323392	1.014021696	mid	8000000.3	6026118.915	17528976.73	6999959.054
ENST00000209728	-1.58620121	8.78E-07	1.362699191	mid	21018039.29	7000000.262	5000002.653	5000005.695
ENST00000550286	-0.801372044	0.678432376	2.10E-10	low	6971031.004	4000000	4999999.783	8001998.778
ENST00000209875	-1.807354879	-0.585053208	1.232940233	mid	13999999.58	4000000	9000565.879	5999999.999
ENST00000209884	-1.485249626	0.9167263	0.69193509	mid	13998280.53	5000000	9007460.156	17004523.39
ENST00000210313	-0.994670428	-1.005716534	1.105986796	mid	9963214.843	5000044.399	16002212.2	7969465.251
ENST00000211314	-0.153124059	-0.414293148	1.547994873	n/a	10007773.82	9000000.771	12021736.82	9020955.732
ENST00000212015	-0.356908572	-0.848687985	0.945696997	mid	9001905.366	7029011.552	17989736.63	9989511.816
ENST00000380317	-0.584964561	0.219164174	0.078792016	low	9000012.541	5999999.793	12026740.39	13999835.31
ENST00000593353	-1.387738944	0.485426865	0.058965141	low	13009222.02	4971646.911	5000000	7000000.185
ENST00000215570	-1.700483285	0.58496255	1.021171927	mid	13000392.58	4000000	6000000	9000000.31
ENST00000615234	-1.323276045	-2.89E-05	1.023207587	mid	10009347.64	4000000	10000537.28	10000336.61
ENST00000397641	-0.838531265	0.001782888	0.988158365	mid	9002501.317	5034312.038	5992541.211	5999951.393
ENST00000402458	-0.633889966	-0.602011496	2.163754545	high	13965647.65	8999972.596	8992300.001	5924439.508
ENST00000216034	-0.222491904	-0.220689043	1.459730141	mid	7000657.193	6000149.548	6998850.446	6006101.838
ENST00000216068	-0.271235106	0.487948777	0.618833302	mid	6034202.871	5000000	5000000	7012247.279
ENST00000418170	-0.589605557	0.198170512	0.371084495	n/a	9029011.552	6000000	6971461.98	7997958.229
ENST00000216241	-1.325063591	-1.002050067	0.48612431	n/a	10026975.91	4002082.936	8000504.949	3994572.16
ENST00000216277	-0.678064159	-0.581507146	1.784341225	n/a	7999957.052	5000000.005	8978470.166	6000000
ENST00000216297	-2.70448903	-0.100980992	2.046178986	high	26071206.1	3999712.745	15000048.37	13986026.67
ENST00000475087	-1.50268285	0.622184761	0.18401164	n/a	17002017.46	5999952.969	23008751.4	35415169.75
ENST00000216416	-1.583862012	0.76054806	0.855473119	mid	11990852.2	4000000.771	9991820.13	16927483.01
ENST00000561272	-1.700439064	0.787525192	0.010575968	low	12999993.23	3999999.728	4055359.269	7000000
ENST00000554659	-0.221894907	-1.44E-05	0.88955436	mid	6997586.462	6000000.001	4000039.811	4000000
ENST00000216468	-0.190710712	0.562230678	0.873568201	mid	7999748.124	7009171.208	3999999.947	5906201.836
ENST00000545908	-0.843310425	-0.000111794	0.447144072	n/a	8970812.013	5000000.207	7000000.011	6999457.605
ENST00000216727	-3.246591524	0.252286424	1.949672938	n/a	56947360.56	6000012.672	10999437.53	13101356.33
ENST00000559171	0.278709758	-0.576641213	0.219787481	n/a	18965647.6	23007406.93	14738756.14	9882675.404
ENST00000216797	-2.07792184	-0.066934868	1.647456324	n/a	37998089.71	9000050.808	21999679.38	21002304.39
ENST00000216799	-1.763441398	-1.551383481	1.363653339	mid	33981838.78	10009171.23	32219308.7	10992671.64
ENST00000216802	-2.000307531	-0.937210931	0.566287791	mid	32006704.88	7999970.731	17233400.6	8999997.341
ENST00000551774	0.124223683	-0.456320823	0	low	22029192.67	24010081.6	32999843.43	24051691.46
ENST00000216832	-2.321271277	0.091777836	1.933311611	n/a	39994074.48	8002457.357	30031391.43	32003931.78
ENST00000216862	-1.283222296	-0.003326737	1.320974603	mid	17036737.9	7000000	27063454.34	27001120.11
ENST00000490798	0.000241245	0.58496211	0.146126485	low	4999341.293	5000177.344	4000000.029	5999998.421
ENST00000217109	-2.700562681	-0.810522764	0.70448169	mid	26001955.63	3999959.93	28012209.52	15971867.62
ENST00000450537	-0.897468883	0.826709761	0.488470336	n/a	13000002.8	6978762.07	5024258.262	8911204.107
ENST00000379772	-1.701468355	-0.190532055	0.040282355	low	13009855.44	4000179.312	8000003.798	7010263.292
ENST00000400227	-2.432189489	-1.263944595	0.414172506	n/a	26998050.69	5002307.869	12007637.16	5000026.662
ENST00000217289	-1.502487815	-0.359678442	1.264118613	mid	16999852.37	5999999.99	13976723.27	10892595.26
ENST00000398022	-2.434924728	-1.05196169	1.662070915	n/a	27036806.29	5000000.054	18460701.39	8903815.959
ENST00000217381	-1.225850606	0.195248587	1.072459456	mid	13965742.65	5970988.466	13997921.36	16026520.03
ENST00000217402	-1.652628792	0.219310923	1.89588091	n/a	22008420.65	7000000.001	7730780.514	9000000
ENST00000538132	-0.904212189	-0.790489046	0	low	15000228.66	8014988.21	24228149.23	14007457.9
ENST00000217455	-1.399121943	-1.447962961	0.824747855	mid	29011509.17	10999999.08	17996635.62	6596461.617
ENST00000217456	-1.064733996	-0.295180575	1.172667137	mid	23028810.1	11009171.28	15926346.74	12979499.9
ENST00000219066	-0.484136722	-1.322291862	1.013837058	mid	6990828.588	4997916.293	9995627.937	3997243.165
ENST00000219204	-1.847226593	-0.932990442	1.338083797	mid	17990391.57	4999999.983	21001672.68	11000078.31
ENST00000219252	-1.116476166	-1.087369731	1.697974329	n/a	13009004.43	5999999.946	10636856.26	5005902.484
ENST00000561743	0.234521379	0.907371618	0	low	16999341.56	20000003.41	7997306.12	14999949.41
ENST00000219313	-0.765551485	-0.35833383	1.846713709	n/a	17000197.24	10000000	14091705.16	10992445.39
ENST00000219345	-0.169805572	-0.530080723	1.02110119	mid	8999996.73	8000659.377	12996090.82	9000000.636
ENST00000540269	-1.327233564	0.260889179	1.593556309	n/a	10036810.46	3999987.267	10001767.98	11984288.2
ENST00000407228	-0.593751935	-0.502615014	0.545657133	mid	15028861.98	9958385.939	17000310.6	11999265.44
ENST00000394951	-1.115567946	1.169106547	0.020556837	low	12999959.72	5999604.095	4001358.723	8997951.054
ENST00000220058	-0.485311794	-1.169924927	0.517045387	mid	6999441.879	5000000	9000000	4000000.205
ENST00000220509	0.222258241	-0.222396878	1.000287408	mid	6000558.066	6999999.999	7000022.004	6000000.326
ENST00000220659	-0.736975233	-0.448214049	0.569191257	mid	10000000	5999959.914	15007851.65	10999999.23
ENST00000220751	0.321978922	-1.172170018	0.57462035	mid	4000000.223	5000176.435	13000000	5768793.816
ENST00000524195	0.994751385	-0.584963738	0.181453977	n/a	4000000	7970948.377	9000010.452	6000001.822
ENST00000220853	-1.906899659	0.584964977	1.206426465	mid	14999432.61	3999823.566	3999999.985	6000010.278
ENST00000520539	-1.263047182	-0.415036105	0.927368823	mid	12000106.27	5000000	7999991.85	5999999.686
ENST00000221265	-0.576072892	0.418796161	1.4467732	mid	5963142.833	4000000.005	5999340.766	8019988.35
ENST00000221452	-1.010502247	-9.27E-05	0.523898573	mid	8000002.278	3970988.447	8000514.319	8000000
ENST00000221462	-1.374683807	-0.215039164	0.950466113	mid	12965553.6	5000000	8000000	6892182.179
ENST00000590714	-0.578397126	-0.384549599	0.191877833	n/a	9002457.211	6029012.461	9100480.961	6971133.206
ENST00000222002	-1.319103242	-0.736992824	1.495087603	mid	14971006.18	6000139.484	9999962.139	5999864.04
ENST00000600147	-1.906847443	0.485988684	0.099532859	low	14999551.36	4000000.004	4998001.478	6999927.658
ENST00000222284	-1.267858738	0.678001736	1.714617238	n/a	11999986.42	4983302.424	4999969.585	7999562.248
ENST00000223029	-0.584958749	0.204442355	1.659019126	n/a	8999976.596	6000000	13001384.34	14980726.59
ENST00000223129	-0.580184562	-0.583719708	0.76566483	mid	6028406.156	4032269.478	5994833.802	4000000.137
ENST00000223321	-1.810765929	0.125994119	0.631287476	mid	14033135.85	3999998.879	10996468.56	12000000
ENST00000223369	-0.418611027	-0.030218839	1.397432456	mid	8019840.408	6000000	5105844.898	5000009.631
ENST00000372648	-0.000545766	-0.701733278	1.020210414	mid	7000564.914	6997917.13	12999950.49	7992799.755
ENST00000225171	-0.005222359	1.093357603	0.845983717	mid	8029011.381	7999999.999	6994564.649	14924305.24
ENST00000225430	-2.700166563	-1.085536375	1.285762032	mid	25995072.71	3999999.229	18999999.15	8953123.418
ENST00000225573	-1.408022235	-0.653879738	1.62441618	n/a	16007027.83	6031894.996	11001524.75	6992226.134
ENST00000225603	-1.107230872	-0.549246147	1.679796618	n/a	12999912.82	6034353.323	16096544.66	11000010.34
ENST00000225614	-0.001656642	-0.263032695	1.164186245	mid	8000009.907	7990828.792	5999992.21	4999999.437
ENST00000573584	-0.807355535	-0.299389705	0.203643354	n/a	7000002.877	3999999.945	15999978.37	13001519.57
ENST00000570805	0.485310833	-1.414698054	1.39230292	mid	5000000.908	6999438.485	15997588.69	6000507.424
ENST00000225724	-0.408395746	0.398817758	1.100087817	mid	7963254.952	6000000.005	6009199.378	7922691.064
ENST00000225737	-0.324597084	-0.674771755	0.703053096	mid	5009258.572	4000000	12911708.17	8088298.359
ENST00000225916	-1.906888497	-0.413349928	1.307048677	mid	14999965.45	3999996.606	18644841.07	13999997.52
ENST00000225927	-1.926036963	-0.00870032	1.122110979	mid	19001160.61	5000175.299	15034834.2	14944437.94
ENST00000225969	-1.000027653	0.43516047	1.432292482	mid	8000545.453	4000196.053	8940236.7	12087747.28
ENST00000395792	-1.008392541	-0.289522881	0.846942352	mid	18035910.28	8965647.589	10999999.81	8999898.391
ENST00000398492	0.004848658	-1.321871945	0.010955314	low	9966448.093	10000000.02	9999610.298	3999999.795
ENST00000227638	-1.906018111	0.151452096	1.104903452	mid	14990741.44	3999949.33	9003399.861	9999957.69
ENST00000542499	-0.874446324	0.097897612	0.159222689	n/a	10999824.48	5999999.057	13000000.13	13912765.79
ENST00000227667	-1.328941729	-1.584962501	1.976915523	n/a	10048851.93	4000047.276	12000000	4000000
ENST00000603276	-0.26316815	-0.850223771	0	low	6000556.49	5000000.199	8999990.787	4992283.118
ENST00000228284	-1.999164122	1.709536293	0.938687306	mid	19971194	4995692.099	3999985.789	13082180.93
ENST00000392514	-2.169914066	0.57074041	0.216934543	n/a	17999850.65	3999997.13	6000000.001	8911713.859
ENST00000537927	-0.732772624	0.531774842	0.185881129	n/a	9970978.713	5999999.985	8999851.15	13011144.65
ENST00000543199	-0.994786045	1.098570691	0.060061038	low	7971165.122	4000012.667	6999999.35	14989968.84
ENST00000352618	-1.459710978	-0.737017529	0.975241964	mid	11002130.21	4000000	10000377.79	6000010.681
ENST00000477087	0.108052243	-0.263819718	0.351026723	n/a	12989758.28	14000000	12006533.82	10000000
ENST00000539925	0.479302301	-0.574451265	0	low	5000832.021	6971506.497	8895916.056	5973977.938
ENST00000537701	-1.321738091	0.413564836	0.437346195	n/a	9998683.083	4000000	9005826.292	11995517.45
ENST00000541477	-0.600867662	-0.57299112	0.408543526	n/a	6011254.139	3963564.222	5950183.425	3999842.03
ENST00000229314	-1.278222458	0.736497151	1.096569393	mid	17000043.49	7009172.223	6001948.55	10000000.05
ENST00000229390	-0.414842362	-0.323755959	1.957486606	n/a	7998683.983	5999824.461	5006338.908	4000000
ENST00000541412	-2.267124341	1.019788316	0.219612029	n/a	24068142.21	5000001.542	8999999.992	18248592.84
ENST00000229595	-2.201477416	-0.249975737	1.441908696	mid	22997506.03	5000000	13087886.38	11005741.83
ENST00000367241	-1.584962172	0.921798661	0.692927076	mid	14999997.31	5000000.244	9501035.914	17999481.99
ENST00000229795	-2.247111074	0.00093564	0.767430461	mid	18989259.33	4000001.819	11996483.77	12004266.45
ENST00000229812	-0.263076816	-0.906316073	1.155202388	mid	6000176.449	5000000.056	14994027.84	8000000.043
ENST00000616552	-1.874771498	-0.234808473	7.59E-11	low	21970977.51	5990829.003	12998265.7	11045897.7
ENST00000373479	-2.700453662	-0.998777216	0.135496479	low	26000251.29	4000000	18000000.15	9007631.432
ENST00000229903	-0.997011451	-0.158389881	0.536339978	mid	13971035.73	7000003.394	21195365.72	18991567.41
ENST00000230340	-2.432994834	0.850938626	0.898424581	mid	27000658.11	4999999.091	8921149.835	16090846.22
ENST00000230449	-0.987671422	0.634297871	1.050511224	mid	8000047.331	4034352.414	10934990.92	16973097.73
ENST00000230859	0.584828074	-0.73780729	1.024841824	mid	4000000.005	5999440.969	10005819.56	5999990.21
ENST00000507110	-1.579626385	-0.263044943	1.100336076	mid	14999445.67	5018342.351	6000047.276	5000002.877
ENST00000231238	-1.321866969	0.421173636	1.329399914	mid	9999578.242	4000000.771	6000037.133	8034148.152
ENST00000231498	-0.010424912	0.807346028	0.939830635	mid	4029008.675	4000000	3999995.044	6999948.174
ENST00000231512	-0.445819648	-0.290523099	1.558649781	n/a	14971370.13	10991487.26	11000000	8993661.092
ENST00000231572	-1.446176938	0.196531773	1.814282897	n/a	10899400.95	4000000	6984863.816	8004236.311
ENST00000231721	0.588478017	0.265516346	0.624704837	mid	7999823.565	12029011.6	5992407.906	7203270.982
ENST00000231887	-0.362722282	-0.006139291	1.258162987	mid	8997686.62	6997462.44	9998503.467	9956045.912
ENST00000462137	-0.589487666	-0.677568904	0.564383148	mid	9042072.434	6009170.303	11998064.29	7501405.12
ENST00000232766	-1.463270553	-0.736966449	0.871172313	mid	11007909.74	3992238.99	9999989.32	5999990.036
ENST00000233055	-1.678957964	-0.358583326	1.539604211	n/a	16009829.73	5000000	15386183.49	12000147.12
ENST00000233099	-0.002321626	1.196072795	0.84353425	mid	6007576.853	5997917.064	6995731.392	16028279.77
ENST00000233114	-1.811335526	-0.080887013	0.78867805	mid	21058022.05	6000000	19044635.2	18006248.57
ENST00000233143	0.156976615	0.738134137	3.024497982	high	8999837.78	10034352.45	5999444.856	10007177.01
ENST00000233242	-2.252551142	-0.205489481	2.629790714	high	19063458.55	4000518.049	14957880.54	12972138.08
ENST00000233331	-0.840634731	-0.590879093	0.902573956	mid	8992223.039	5021237.931	9036962.379	5999984.709
ENST00000233468	-2.393090378	-0.738447072	2.016552844	high	21011254.23	4000000	14950246.15	8960941.133
ENST00000233596	-1.907714963	-0.848004579	1.313911491	mid	14999352.98	3997542.582	9000035.009	4999992.857
ENST00000429691	-1.754887875	-0.015129063	0	low	27000006.98	8000000	8084386.145	8000050.849
ENST00000233615	-2.04434337	-0.453738743	0.73582078	mid	33001433.99	8000629.064	17935876.7	13095848.37
ENST00000233616	-0.878967557	-0.465838846	0.571579572	mid	11034352.41	6000000	13810708.78	9999643.153
ENST00000233838	-2.252221755	-1.167149902	0.92185392	mid	19056638.54	4000000	17950247.14	7993248.27
ENST00000233892	-0.645139918	0.726600307	1.034587151	mid	22001858.02	14068665.09	8460593.356	14000041.05
ENST00000233893	-1.588237791	0.25924427	1.5369345	n/a	12034663.06	4002457.418	10000545.88	11969169.25
ENST00000404460	-1.989575121	-0.673675277	0	low	16000010.97	4029011.345	7975184.877	4999704.004
ENST00000234160	0.309593039	0.826499941	1.451832471	mid	4034346.659	5000000	9082227.313	16106220.52
ENST00000234454	-2.247322149	-0.25905075	1.541580492	n/a	18995215.68	4000671.131	17997603.6	15039473.62
ENST00000234677	-0.222402383	0.12850317	1.607946945	n/a	7000047.276	5999999.091	11892174.68	13000037
ENST00000236957	-2.07409606	0.008196793	2.458284227	high	24998016.58	5936636.034	16897918.26	16994198.45
ENST00000236959	-2.087406964	-0.322814804	1.665569735	n/a	16999341.58	4000000	15006393.67	11997738.62
ENST00000236980	-1.322282582	1.318646209	0.921163968	mid	10002457.42	4000000	7000143.304	17460593.17
ENST00000237014	0.32192777	0.172215399	1.581007039	n/a	4000000.914	5000000.017	7987311.544	9000002.402
ENST00000367858	-0.584966769	0.368669088	0	low	6000012.667	3999996.61	10006217.44	12919639.34
ENST00000237455	-2.20220713	0.362005968	1.059782971	mid	23009141.08	5000000	14006447.49	18001249.54
ENST00000237654	-0.805686653	-0.649242365	1.72130598	n/a	6999520.596	4004353.838	10998808	7013005.739
ENST00000435420	-0.000497778	-0.255793819	0.052304479	low	4000721.682	3999341.537	11000418.92	9213138.757
ENST00000450023	-0.777613693	0.377330625	0.37874665	n/a	12000050.86	7000000.004	13999989.44	18185093.75
ENST00000238477	-1.576929063	0.192660016	0.643597746	mid	11933365.44	4000000	6999935.615	8000009.249
ENST00000555567	-0.807354329	-0.222385271	0.141927705	low	6999997.122	4000000	6999965.291	5999999.986
ENST00000238714	-0.632318933	1.008137324	0.496778864	n/a	13995458.49	9029010.643	7999997.049	16090494.86
ENST00000335934	-0.36806683	0.537696634	1.182648572	mid	9034352.207	6999997.123	9000024.009	13064911.84
ENST00000486447	0.267528653	0.868052962	0.079600861	low	9968905.647	12000010.74	6028452.605	11003119.52
ENST00000238936	-0.993791466	-0.874467339	0.598264002	mid	7965646.55	4000000	10999987.44	6000000.55
ENST00000238961	-1.847265437	-1.459465725	1.241117951	mid	17990876.84	5000000.226	10995701.36	3998342.332
ENST00000239367	-1.317758167	0.364793638	1.339652144	mid	9971137.996	4000000	11000058.05	14164746.43
ENST00000442101	-1.584975287	0.125599163	0.122394476	low	12000106.4	4000000.017	10999479.86	12000000.51
ENST00000389704	-1.00043429	0.49647664	1.277150614	mid	8002444.75	4000018.08	8000549.279	11286886.7
ENST00000239938	-1.169953166	-0.667216957	0.681803646	mid	9000175.664	3999999.984	7943270.223	5002038.376
ENST00000497148	0.23067357	0.652071249	0	low	5965647.531	6999987.334	7000000.199	10999958.78
ENST00000505658	-2.08761163	0.581964483	0.814186311	mid	17001707.42	3999989.196	5997796.42	8978018.304
ENST00000240316	-1.760445114	0.097933321	1.181417656	mid	16997541.51	5016944.83	14000000.42	14983349.71
ENST00000419047	-1.2627446	-0.973932853	1.85E-07	low	11997590.29	5000000.244	8000216.386	4073040.526
ENST00000240423	-1.807500524	0.18313173	1.283013866	mid	14001413	4000000	14973412.41	17000000.34
ENST00000240651	-1.705242237	-0.494697413	0.594179219	mid	13043347.19	4000000	14090468.78	10000153.86
ENST00000371785	-0.816326544	-1.219242468	0.173345675	n/a	7028712.456	3991507.971	13969466.03	6000000.01
ENST00000242505	-1.700501278	-0.387093041	0.634445024	mid	13000554.73	4000000	17017727.65	13012925.77
ENST00000392509	-1.460635413	0.275801078	0.364809807	n/a	11009172.96	3999996.605	5000002.865	6053334.183
ENST00000242719	0.19914485	-0.679819688	1.268989608	mid	6968533.848	8000000.004	16000000.38	9987892.863
ENST00000509864	0.459865172	0.000361049	0.033033801	low	8002641.057	11006938.72	4835147.626	4836357.82
ENST00000513654	-2	-0.416600537	0.746897187	mid	16000000	4000000.001	8005927.769	5997944.041
ENST00000356455	-1.809301274	-0.280056408	1.872392884	n/a	21028353.09	6000000.771	16998432.29	13999208.77
ENST00000243997	-0.322397289	0.024482997	1.304509915	mid	10003256.98	8000003.394	16010841.25	16284868.95
ENST00000244007	-1.362566864	-1.152003028	1.428465251	mid	17999959.93	7000000.017	19999998.92	8999999.926
ENST00000244051	-2.168507266	-0.751437963	0.751101962	mid	26973431.88	5999989.263	9999765.644	5939972.785
ENST00000244230	-1.101164248	0.631805235	1.724604334	n/a	15016948.35	7000002.877	11000883.15	17045897.74
ENST00000370754	-0.584822044	0.274289076	0.369048789	n/a	8999959.929	6000557.455	14889694.24	18007566.15
ENST00000244496	-1.099598958	0.115401835	1.892253815	n/a	15000658.43	7000000.202	12000010.05	12999331.65
ENST00000244571	-0.999881255	0.204546885	1.038369367	mid	7999341.537	3999999.985	6999861.953	8066111.538
ENST00000615513	-0.740693922	-0.171767486	1.52338744	n/a	15036435.35	8998576.299	8000002.289	7102037.249
ENST00000244745	0.32192473	-0.383197108	1.037756277	mid	4000009.329	5000000	13007174.42	9973076.262
ENST00000397239	-1.113435825	-0.690616315	2.015066214	high	12999987.4	6008490.098	21028694.04	13029149.76
ENST00000470827	-0.331818746	0.638484837	1.046448338	mid	5034396.156	4000000	9006177.446	14019857.11
ENST00000245206	-1.002902218	0.469048524	1.991530861	n/a	12024495.86	6000165.46	13003001.01	17998705.52
ENST00000396020	-1.370159706	0.193636205	0.26780979	n/a	12999953.64	5029011.552	6999966.944	8005460.062
ENST00000245539	-1.737032247	0.648348971	1.367068782	mid	19992732.25	5997542.582	7000094.687	10971762.61
ENST00000245543	-0.700879259	-0.002094658	0.7387013	mid	12999987.34	7997555.25	10014528.49	9999998.888
ENST00000485520	-1.715631696	-0.210891461	0.359127518	n/a	22990828.58	6999999.701	6946524.75	6001819.524
ENST00000441564	0.000251968	-1.460951405	0.217472626	n/a	9000558.121	9002130.211	11011604.75	4000003.943
ENST00000246024	-1.996787525	-0.239351448	1.061708758	mid	23983271.96	6009183.861	12988384.85	11002799.1
ENST00000246166	-1.58496307	-1.001696669	0.892578182	mid	15000003.19	4999999.091	12009673.98	5997779.207
ENST00000375238	-1.086682031	-0.240995602	0.793663988	mid	16990824.62	8000010.738	13000039.27	11000128.52
ENST00000246229	-2.245676877	0.184094794	1.581598123	n/a	19007249.81	4007773.617	21993783.02	24987222.92
ENST00000246532	-0.364320124	-0.646218505	0.670264412	mid	9000000.339	6991514.142	10990195.17	7022217.083
ENST00000616144	-0.50951333	0.231547397	0	low	9964989.178	6999999.935	5982708.391	7024259.491
ENST00000246957	-0.58419521	0.156884749	1.371025355	mid	6000003.394	4002130.211	10758029.73	11993881.55
ENST00000247178	-1.847799909	-2.69E-05	0.706979645	mid	17997542.3	5000000	9999939.194	9999752.822
ENST00000247191	-0.846436456	-0.222407193	1.205307239	mid	8990270.669	5000000	14000143.5	12000000.14
ENST00000247655	-1.584138168	1.137447215	0.644603019	mid	11965647.44	3990828.792	5000000	10999570.67
ENST00000247930	-0.416995195	-4.81E-16	0.985249037	mid	8010970.141	6000080.143	5000000	5000000
ENST00000248054	-0.593040659	-0.576684442	0.807539087	mid	6033690.35	4000000	5965671.104	4000000
ENST00000576921	-1.264833035	-0.973816577	0	low	12014962.49	4999996.916	7855904.199	3999891.203
ENST00000248244	-0.362684881	-0.997163886	0.651343929	mid	8999999.728	6999442.789	9980360.796	4999999.966
ENST00000248444	-1.700431718	-0.689483561	1.250122238	mid	12999441.88	3999850.452	20965255.77	13000047.28
ENST00000248450	-1.841973592	-0.232397302	1.106231706	mid	18029012.32	5029011.552	14080637.1	11985709.48
ENST00000273077	-1.99972843	-0.321867638	0.793157334	mid	15996988.47	4000000	15000446.2	12000859.85
ENST00000249075	-1.281452894	0.585555167	0.684616489	mid	17009882.33	6997542.582	3998357.106	5999999.984
ENST00000379263	0.358199771	-0.999978965	1.078406063	mid	7021237.021	9000000	17999990.68	9000126.567
ENST00000249299	-0.873109588	0.26315229	1.073787978	mid	11006456.7	6009181.945	5000000	6000490.287
ENST00000616688	-1.012376529	0.688343738	0	low	7999957.444	3965810.648	4897661.229	7892250.369
ENST00000566423	-1.457902533	-0.485426719	0.603110797	mid	10988347.41	3999999.974	7000000.001	5000000.376
ENST00000249837	-0.509712318	-0.017024359	0.789751294	mid	10007726.54	7029051.623	4000000.002	3953075.861
ENST00000514516	-0.993679751	-2.96E-05	0	low	7965035.488	4000002.878	7000000.004	6999856.497
ENST00000250377	-2.330872597	-1.13894946	0.795830679	mid	35061227.14	6968905.003	11000000.02	4994991.284
ENST00000308317	-1.709399924	-0.552971242	0.386009998	n/a	35970117.84	10999202.78	21994049.35	14991471.54
ENST00000432832	0.39250573	-0.091549574	0	low	15997919.92	21000010.74	16868137.9	15830986.36
ENST00000553824	-0.561287332	-0.715204938	0.326538621	n/a	25002917.1	16944406.35	31194236.98	19000989.93
ENST00000250495	-1.954170335	0.735952565	2.076232532	high	30999441.88	8000000.004	14997107.06	24977633.52
ENST00000250498	-2.478068178	-0.000991157	2.25369896	high	39000564.4	6999999.986	11006214.53	10998655.66
ENST00000250535	1.90E-07	0.001079002	0.591800057	mid	3999999.23	3999999.756	10000094.69	10007576.64
ENST00000251047	-1.792251315	1.106724843	1.778434173	n/a	14000059.94	4042113.363	5106879.726	10997981.99
ENST00000251241	-1.739055593	0.397781883	1.05880928	mid	20028994.53	6000000	12922022.11	17024515.4
ENST00000444766	-0.862914006	0.170012371	1.94E-06	low	20005789.03	11000000	8000000.112	9000545.185
ENST00000251343	-1.290819937	-0.337881833	1.207787811	mid	22000585.07	8992049.943	27929793.03	22098111
ENST00000251809	-0.585473801	1.169046884	0.623793885	mid	6002126.817	4000000	3999552.894	8993518.306
ENST00000251849	-1.699512983	0.221945478	1.321378846	mid	12991651.95	4000000.001	6001868.323	7000010.787
ENST00000536719	-1.905958393	-0.22327342	0.268409229	n/a	14990310.82	4000000	7004269.057	5999994.104
ENST00000373325	-1.459754187	0.322784105	0.104025599	low	11002457.23	3999999.091	11997928.16	15006311.42
ENST00000252015	-2.072270212	0.364455782	1.391092201	mid	21027396.2	5000000.004	6999997.547	9011768.156
ENST00000252483	-1.001714662	-0.13437379	1.309585458	mid	8009160.471	3999823.565	9992630.241	9103937.674
ENST00000252486	-1.67786262	-0.847997363	2.75515577	high	15997678.31	4999999.745	9000002.85	5000000
ENST00000252512	0.324169328	-0.152331236	1.402079026	mid	4000000	5007773.559	10000002.43	8997955.363
ENST00000395091	-1.000013717	-3.62E-05	0.46011872	n/a	14000133.1	6999999.995	4000000	3999899.66
ENST00000593829	-2.585502276	-0.807404783	0.341592781	n/a	24008982.37	4000000.207	7000244.099	4000001.239
ENST00000482278	-0.166278303	2.88E-06	1.028956173	mid	8977276.213	7999997.123	8999983.169	9000001.139
ENST00000491935	-1.770906084	-0.07209932	0.483436088	n/a	17063411.14	5000000.001	16999880.25	16171183.46
ENST00000253047	-1.903586561	-0.322676337	1.416963196	mid	14999999.93	4009171.208	5000000	3997925.97
ENST00000307422	-0.289506599	-0.519176885	1.539349643	n/a	11000000.76	9000000.733	9998545.817	6976683.565
ENST00000253237	-1.459834362	-0.046353941	1.055305688	mid	11000000	3998883.514	4102300.91	3972588.55
ENST00000253329	-1.800059382	0.678481702	1.388655266	mid	13936636.04	4002082.991	4000000	6401818.178
ENST00000481284	-0.550561755	0.003722361	0.466397498	n/a	18997917.26	12970908.31	11969098.55	12000020.43
ENST00000589037	-1.586872086	-0.710536173	0.324222761	n/a	18000040.01	5992076.83	18000637.53	11000063.34
ENST00000253794	-0.263047993	-1.40189212	1.853447538	n/a	5999999.778	4999952.724	15999389.53	6054688.899
ENST00000254051	-1.737479507	-0.807347416	1.043766907	mid	20009321.27	6000658.463	6999963.582	4000000
ENST00000254066	-0.774418347	-0.698202365	0.600661485	mid	11973421.15	6999952.724	12920484.29	7963407.458
ENST00000254190	-0.001544893	0.415459512	0.953566898	mid	5034399.694	5029011.552	5997804.725	7999412.586
ENST00000254488	-0.26302643	0.414915564	1.124197633	mid	5999952.72	4999988.242	6000145.386	7999517.708
ENST00000254508	-0.584962512	-1.054691303	1.523860877	n/a	6000000.048	4000000	14587372.95	7022364.505
ENST00000254630	-1.716052613	-0.197045829	1.17966954	mid	22997547.75	7000002.881	17195231.66	15000002.32
ENST00000254770	-1.477693402	-0.028535304	0.604649338	mid	14000152.18	5026928.616	7143477.166	7003573.301
ENST00000591399	-0.248481643	-0.98379253	0.037689465	low	19002082.73	15995608.9	12271996.92	6205319.919
ENST00000586607	-2.012651998	-0.916216018	0.961159489	mid	16002312.26	3965647.596	16997712.41	9007037.548
ENST00000254846	-0.848712789	0.847187201	0.804583045	mid	9000039.827	4997541.673	5000002.301	8994954.353
ENST00000567841	0.093922067	-0.003574638	0	low	15000132.88	16009157.08	9022325.42	8999998.024
ENST00000254958	-1.660846312	-0.761338995	1.446596187	mid	19000559.27	6008994.773	16993313.61	10025180.44
ENST00000255152	-1.398014885	0.441553942	0.483789778	n/a	28982781.83	10997542.6	13990480.16	19000000
ENST00000255174	-2.26602679	-0.710433398	1.381815166	mid	24028946.21	4995657.9	17999314.64	11000038.52
ENST00000255882	-1.17154803	-0.489069019	1.043464453	mid	9010130.675	4000000	14062166.92	10019079.07
ENST00000256079	-1.000356596	-0.71858318	1.122599199	mid	10002472.04	5000000	13000001.53	7900022.204
ENST00000256383	-1.120758883	-0.998768895	0.941553667	mid	12972976.64	5965647.586	15986380.75	8000014.176
ENST00000256413	-1.810421793	-1.104039731	0.632913618	mid	14029793.61	4000000.244	11000000.1	5117332.233
ENST00000256458	0.80918023	-0.587137235	0.931143478	mid	4000176.435	7009171.208	6017569.179	4005670.043
ENST00000256997	-1.579409478	-0.514965562	0.613095166	mid	14965644.17	5007786.289	9999998.979	6998095.659
ENST00000261593	-0.648346331	-0.677548828	0.61810565	mid	10971593.8	6999999.793	7999997.502	5001811.615
ENST00000257261	-1.115898357	-0.886552826	1.547386989	n/a	12992220.16	5994659.138	14999851.24	8113494.73
ENST00000257408	-1.584938544	0.665088747	1.260574592	mid	14999341.84	4999863.636	6926808.249	10983603.03
ENST00000433078	-0.593198129	-0.901068605	0.669756532	mid	6034348.964	4000000	12987219.99	6954525.737
ENST00000369651	0.411308365	-0.743263803	0.104492916	low	8997440.763	11965618.48	10082396.82	6023086.317
ENST00000257829	-1.906896706	1.379028716	1.16657811	mid	15000063.53	4000000	4998002.062	12999463.81
ENST00000552862	-1.115481137	0.189048078	1.519523487	n/a	13000029.09	5999997.123	6999992.639	7980070.452
ENST00000258052	-0.678071905	0.192816209	0.72950901	mid	8000000	5000000	6999551.836	8000436.758
ENST00000258083	-1.48211956	-0.678407114	1.254864559	mid	13967972.84	5000010.738	8001859.705	5000000.434
ENST00000258145	-1.00187446	0.874552544	1.295373548	mid	10008786.64	4997895.452	5999960.139	11000563.03
ENST00000563100	-1.169925001	0.035006407	0.389678073	n/a	9000000	4000000	8784314.883	9000069.719
ENST00000258201	-0.737162641	-0.237602659	1.048418496	mid	9997893.884	5997917.064	14000001.97	11874151.05
ENST00000392102	-0.591032073	-1.0032779	1.42E-07	low	9000012.667	5974818.794	18075733.84	9017355.588
ENST00000494263	-0.576697416	-0.153458427	0.437339849	n/a	8999821.391	6034352.414	10010077.08	8999985.957
ENST00000409098	-1.663569384	-0.336880425	1.123119581	mid	19007961.09	5999999.995	13893234.75	10999989.26
ENST00000393359	-2.388169062	1.136009559	0.401564232	n/a	20981389.79	4007963.241	5005180.432	11000000.14
ENST00000258455	-1.700439609	0.119353403	1.55133897	n/a	12999999.23	4000000.065	11999940.06	13034909.83
ENST00000258457	-1.784508094	-0.490186586	0.850315335	mid	31003872.72	8999647.132	14006951.08	9972010.933
ENST00000258538	-0.485681198	0.585034906	0.580703783	mid	14002459.88	9999993.744	9999498.763	15000000.94
ENST00000378302	-0.586923921	-1.00142948	0.765863683	mid	5997740.644	3993061.293	13992528.35	6989335.43
ENST00000258947	-0.814417817	0.24926609	0.871823283	mid	7034353.404	4000000	10965647.59	13033794.05
ENST00000592782	-1.495142519	0.16586205	0	low	16913519.81	6000000	9993248.299	11210787.76
ENST00000582730	-1.930808459	-2.087482957	2.050692892	high	23007143.68	6034363.151	17000237.03	4000000
ENST00000258975	-1.584962487	-0.141244586	1.548519626	n/a	17999999.99	6000000.051	10976913.64	9953169.272
ENST00000409052	0.460151491	0.192653536	0	low	8000000.206	11005490.41	6999960.303	8000001.535
ENST00000259253	-0.653322799	0.005161019	1.491974877	mid	11009740.37	7000149.548	12974352.59	13020849.45
ENST00000374861	-2.171636325	0.289554224	0.391286285	n/a	18021364.25	4000000	14000283.94	17112022.81
ENST00000259400	-0.279955584	-0.731747091	0.956093479	mid	6070787.52	5000000	9964289.609	6000238.568
ENST00000378916	0.485426828	-0.411863103	0.334459783	n/a	5000000	7000000.001	7982607.414	6000143.304
ENST00000259746	-1.000033066	-0.290075849	0.624123204	mid	10000149.06	4999959.933	11004341.03	9000000
ENST00000259808	-1.229672069	0.485425504	0.545900618	mid	14069276.48	5999341.538	4999997.205	6999989.667
ENST00000259883	-0.997551728	-0.665071511	0.627145581	mid	13965647.59	6994683.796	19023801.78	11997502.19
ENST00000259963	-1.1696898	0.638410152	1.503529211	n/a	9000000.051	4000652.192	8993815.343	13999888.34
ENST00000260102	-0.417244572	0.997408262	1.452899135	mid	7999999.771	5990827.89	6000527.389	11979514.76
ENST00000260129	-1.903518013	0.53047721	0.76137297	mid	14964975.51	4000000	9000274.754	13000058.89
ENST00000260187	-1.844504299	-0.23444135	0.897780442	mid	17956476.66	5000000	7034336.563	5979285.146
ENST00000260327	-2.002092182	-0.263161322	0.558736163	mid	20029011.24	4999996.606	12001055.58	9999999.898
ENST00000260361	-0.58496254	-1.214905147	0.726535686	mid	9000000.244	6000000	12999542.01	5600220.937
ENST00000260372	-1.26E-05	0.505213011	0.925867757	mid	5991005.231	5990953.005	7012499.661	9953071.499
ENST00000260443	-1.715789882	0.997538135	1.627783562	n/a	23000192.5	7002082.932	6010270.969	12000047.16
ENST00000260447	-1.598923086	0.001735743	1.340291391	mid	15034352.39	4963190.168	5992785.587	6000000
ENST00000260570	-1.849583237	0.226556052	0.611475828	mid	18019805.75	5000000.771	11963920.64	13998248.24
ENST00000402550	0.414839998	0.261267504	0.079663046	low	8999672.294	11997920.46	10073640.93	12073573.27
ENST00000260641	-1.316983914	1.115477217	1.926824842	n/a	9970977.729	4002082.935	6000000	13000000
ENST00000260643	-0.657075475	-0.938601807	1.457088244	mid	11038179.89	7000000	16105550.32	8402882.119
ENST00000260645	-0.584085211	-0.713844209	0.667917819	mid	21000162.22	14008624.07	18064730.82	11013946.83
ENST00000260746	-1.459443075	-0.416274458	0.725981832	mid	11000087.35	4000000	12010294.47	9000000.997
ENST00000371552	0.415021247	-0.597637665	0.082479821	low	9000138.811	12000049.9	11999481.08	7929678.901
ENST00000260810	-0.360302948	-1.169925001	1.309029404	mid	5097539.72	3970988.448	9000000	4000000
ENST00000260818	-0.743872146	0.459334215	1.089682611	mid	10063364.02	6009181.945	8000000.524	10999258.08
ENST00000374700	-1.00064085	0.707021468	1.056996272	mid	18007916.99	8999959.794	8000002.175	13059446.62
ENST00000260952	-2.641515231	-0.37428288	1.492524326	mid	24960569.4	4000176.641	12980726.63	10014485.22
ENST00000260970	-0.992309945	0.485792007	0.955248906	mid	14002648.15	7038743.154	4999999.963	7001772.035
ENST00000261023	-1.100100321	0.34792317	1.429736135	mid	15005865.15	6999996.849	10999999.67	13999998.28
ENST00000261024	-0.999725475	-0.126429544	1.272862276	mid	11999850.45	6001067.035	12007440.39	10999966.29
ENST00000261038	-0.736940045	0.115169436	0.528984794	mid	15000658.46	9000554.473	12002573.14	13000013.88
ENST00000261167	-1.169909432	-0.459911515	1.417141072	mid	8999993.032	4000040.071	10999942.91	7997297.826
ENST00000261192	-0.878245828	-0.111660738	1.163867722	mid	11028835.12	6000000.771	10921034.18	10107657.9
ENST00000552864	-1.09953577	-0.309216202	0.89191528	mid	15000000.97	6999999.984	9911711.025	7999544.887
ENST00000261249	0.191840187	-0.21957909	0.629907834	mid	7002082.856	7997917.06	6984432.924	5998342.477
ENST00000261250	-1.765534597	-0.459361462	0.600941329	mid	17000000	5000000.517	10999465.1	8000000
ENST00000607161	-1.087581806	-0.239185673	0.33853219	n/a	17001401.89	8000000.004	5900589.001	4999117.025
ENST00000380494	-1.000006666	-0.416409597	0.780693826	mid	9999987.539	4999970.665	8007655.873	6000032.766
ENST00000557217	-1.73654908	1.021651769	0.501713636	mid	29991339.87	8999999.935	5000000	10151210.46
ENST00000379638	-1.172818322	-0.58457535	1.131653945	mid	8997786.978	3991004.456	11999852.89	8002049.01
ENST00000261574	0.263668386	-0.000751122	1.429837839	mid	4999850.223	6002457.418	11000385.61	10994659.88
ENST00000261596	-1.001099603	-1.531754818	1.167193233	mid	12009149.73	6000000	11893298.62	4113373.798
ENST00000421184	0.263563122	-1.415204566	3.21E-09	low	5000175.664	6002410.146	16001854.16	6000000.46
ENST00000261623	-1.415763995	0.001244599	2.149477764	high	16002501.14	5997916.802	5999987.887	6005166.254
ENST00000261646	0.198691163	-0.786391173	1.303008039	mid	7000658.255	8034352.414	10611079.6	6152225.44
ENST00000261681	-1.584896244	0.408550217	0.579225513	mid	11999448.9	4000000	6026936.04	7999861.214
ENST00000261745	-0.514465208	-0.021936579	0.995556225	mid	9999252.777	7000000.771	5999999.827	5909458.261
ENST00000619987	-0.485406793	-0.784602347	0.109292297	low	6999899.658	4999997.759	12107840.98	7028746.293
ENST00000261769	-1.484888839	0.277673853	0.973524082	mid	13992911.73	4999332.401	5000000.674	6061194.518
ENST00000261772	-1.806535668	-0.776143675	1.852300017	n/a	13999338.3	4002082.936	11987832.19	7000001.416
ENST00000261776	-1.133337634	-1.221793326	1.312826619	mid	11031921.88	5029010.643	13994192.44	6000002.094
ENST00000261789	-0.933696629	-0.608874452	0.994121742	mid	21011804.29	10999999.23	32026763.38	21000207.1
ENST00000523767	-0.193362159	-0.010337332	0.264779348	n/a	8000529.304	6996984.475	5942663.361	5900234.629
ENST00000261813	-0.190220552	0.587619599	1.211013691	mid	15970329.99	13997542.6	7983148.183	11996797.16
ENST00000261866	-1.315641066	-1.169969705	0.555121062	mid	9956516.449	4000000	9000278.882	4000000
ENST00000261880	-0.004788134	-1.584901026	0.57753201	mid	6000040.071	5980159.656	14999481.04	5000040.067
ENST00000262096	-1.000646734	-0.543544859	0.598872545	mid	8002464.561	3999439.002	18998365.95	13034456.96
ENST00000262133	-1.588460702	-0.683428055	1.150013053	mid	12002082.69	3991005.227	14445993.22	8995287.786
ENST00000262146	-2.000013177	1.001812874	1.145149772	mid	16000146.14	4000000	7990652.357	16001399.27
ENST00000262158	-1.169922972	0.362569484	0.886232892	mid	8999987.339	4000000	7000000.74	8999997.239
ENST00000262193	-0.780317548	0.217328453	2.348187997	high	12009360.83	6992313.725	12042163.15	13999963.07
ENST00000262198	-1.101605736	0.169925001	1.129316006	mid	14965495.03	6973883.962	8000000	9000000
ENST00000262210	-1.134859474	1.288393867	0.753381567	mid	11000000	5009171.98	4999998.576	12212795.38
ENST00000262213	-1.581528976	0.736965594	1.970832977	n/a	11998922.92	4009171.208	6000000	9999999.999
ENST00000578542	-2.247396529	0.810642918	1.419550989	mid	18993008.26	3999999.985	3997089.202	7010866.128
ENST00000370944	-0.807354925	-8.39E-06	0.740267134	mid	7000000.015	4000000	9999999.993	9999941.812
ENST00000262367	-0.32176704	-0.424909036	0.740982893	mid	4999441.857	4000000	10739233.51	7999501.429
ENST00000588623	-0.630412422	-0.24747396	0	low	17028949.28	11000560.23	14215627.19	11974818.52
ENST00000262518	-1.678258932	-1.225281646	0.554444335	mid	16002076.8	5000000.77	14028398.23	6000142.393
ENST00000262519	-2.247740107	0.140016481	1.202703504	mid	19000659.34	4000658.463	9169495.294	10104029.2
ENST00000297679	-1.820087753	-0.105904866	1.39451647	mid	14029021.37	3973071.388	15000143.6	13938462.64
ENST00000262525	-1.587946217	-1.700801175	1.068530933	mid	15031054.42	5000000	13003257.32	3999999.956
ENST00000336714	-2.423751737	0.775598439	0.380605547	n/a	26999364.67	5031894.994	7999256.195	13693926.77
ENST00000262605	-1.807340555	-0.299870496	0.944633662	mid	14000000.83	4000040.071	21003015.42	17061281.04
ENST00000392226	-0.999981547	-0.322369718	0.751818557	mid	13999823.32	7000001.197	6999843.33	5598160.751
ENST00000374864	-1.765271836	-0.066571721	0.036812554	low	16970330.73	4992183.412	23037296.28	21998416.62
ENST00000262713	-1.177284927	-0.694577188	1.489212933	mid	33960936.96	15016944.89	29131560.76	18000111.09
ENST00000262715	-0.849466429	0.166885102	0.499409375	n/a	9009172.03	5000000	16033415.32	17999625.28
ENST00000327858	-0.999881566	-1.114007334	1.160195323	mid	7999341.472	3999999.091	9994543.552	4617568.449
ENST00000262854	-1.174568025	0.253826383	1.159951993	mid	9029011.349	4000000	4999999.958	5961826.808
ENST00000262878	-1.83629145	0.092127522	1.326309229	mid	24996364.59	7000000.055	14072169.99	15000102.27
ENST00000262879	-1.652052955	-0.628721193	0.782610917	mid	21999637.92	6999999.985	30001279.9	19403311
ENST00000262932	-1.586085896	-1.807355563	0.706167954	mid	17990824.57	5992273.654	14000042.28	4000010.303
ENST00000262962	-0.907407812	-0.368371568	1.103119254	mid	15004338.08	7999445.272	9036264.433	7000000
ENST00000262990	-0.415037499	1.11568166	0.95621791	mid	8000000	6000000.001	5999173.302	13000050.91
ENST00000322266	-1.327294472	0.821413118	0	low	10036772.26	3999803.176	8549314.278	15107801.49
ENST00000263026	-1.585921427	-0.263388329	1.092475013	mid	15002595.7	4997542.376	12002465.41	9999601.098
ENST00000263035	-1.098791554	0.807329202	0.730813757	mid	14992366.17	7000047.128	3999999.953	6999875.127
ENST00000396920	-1.137526772	0.897600242	0.060640056	low	11000177.26	5000000	9947257.53	18531388.41
ENST00000488290	-0.322000123	-1.142803994	0.382015241	n/a	10000558.13	8000047.084	15038717.25	6810711.949
ENST00000263073	-0.321945146	0.646352553	1.016620563	mid	5000000	3999952.724	7027828.659	10999999.64
ENST00000263083	-0.261206507	-0.415037499	0.781349604	mid	5992402.794	5000000	8000000	6000000
ENST00000263168	-1.170032577	1.720189164	1.749302577	n/a	9000671.108	3999999.998	3945719.348	13000340.52
ENST00000263174	-1.322160793	0.513591036	0.887924348	mid	15007627.79	6002082.936	6999571.218	9992582.531
ENST00000433831	-1.319479538	0.324840389	0.31749504	n/a	10002434.86	4007770.206	3996097.744	5005215.76
ENST00000263207	-1.699281655	-1.000316119	0.570849873	mid	12997546.23	4002456.508	9999696.213	4998752.675
ENST00000263228	-0.311675205	-0.582122123	1.426083262	mid	5000658.463	4029058.828	5999836.321	4007773.622
ENST00000263245	-1.000157933	-6.41E-16	1.209774977	mid	7999837.785	3999481.041	9000000	9000000
ENST00000263270	-0.458229238	-0.777825017	0.549615014	mid	10990832.19	7999997.133	12000129.82	6999020.78
ENST00000263368	-0.678704194	-0.58546186	0.890931029	mid	8003506.922	5000000	6000000	3998615.722
ENST00000263433	-0.807152885	-0.577866209	0.930099468	mid	6999996.352	4000558.121	5999625.525	4019472.687
ENST00000263461	-1.699774298	-0.183174894	0.718120372	mid	12994158.86	4000047.257	10102310.36	8897737.09
ENST00000263579	-1.58501644	-0.000600234	1.007223151	mid	12000000	3999850.452	5000000	4997920.181
ENST00000403721	-1.906890596	-0.212700042	0.633702709	mid	15000000	4000000	15064520.28	12999486.99
ENST00000436346	-0.807369234	0.168287947	0.000256561	low	7000047.276	3999987.333	16906451.91	18998188.54
ENST00000406053	0.626777441	0.461839874	0.827277493	mid	10990784.21	16971002.27	10834400.93	14922189.75
ENST00000263642	-1.503083391	0.968831227	0.645270928	mid	17000000.02	5997575.66	9000042.101	17615371.27
ENST00000263674	-1.459429952	-0.134434348	0.789180074	mid	10999987.33	4000000.015	11000002.81	10021299.11
ENST00000528481	-0.001774414	-0.456350349	0.704627464	mid	6002463.237	5995085.163	10965800.77	7992179.104
ENST00000263694	0.325425805	-0.676994501	1.706715223	n/a	3990839.529	5000658.462	7994027.836	5000000
ENST00000263736	-0.806493753	-0.094375015	1.062593264	mid	13991668.24	8000012.912	16011091.04	14997235.68
ENST00000533507	-0.269223386	0.567774104	0.007860091	low	5990828.999	4970986.785	7401476.806	10970727.27
ENST00000439940	-1.006523306	-0.126760908	0.10077983	low	8036611.09	4000177.344	12010230.27	10999995.27
ENST00000432071	-0.863257256	-1.321719078	1.610311949	n/a	20022762.76	11006713.79	14997821.8	5999997.932
ENST00000263904	-1.415163886	0.330968764	0.781379062	mid	15999913.29	5999441.879	15097892.38	18991000.75
ENST00000263918	-1.668160985	1.092171366	0.862483206	mid	19068552.4	5999999.728	6999999.988	14923626.83
ENST00000377086	-0.169161488	-0.416233701	1.144614678	mid	8992896.15	7997917.064	8028001.361	6016010.813
ENST00000263956	-0.585097919	0.020499295	1.084576278	mid	15001408.01	9999999.985	10882667.9	11038403.85
ENST00000263966	-0.999989631	0.41323785	0.931365815	mid	7999963.978	4000010.737	6001752.516	7992360.624
ENST00000534692	-2.00005342	0.173906632	0.171184198	n/a	16000549.29	3999989.208	15073672.21	17004747.19
ENST00000264005	-1.117513059	-0.469485659	0.998049117	mid	12998431.7	5990816.333	18000015.51	13000007.82
ENST00000264021	-0.999511212	-1.469495186	0.653672622	mid	14000176.49	7002460.29	14000138.02	5055570.694
ENST00000264051	-1.459444143	-1.459355797	0.909063692	mid	11000216.17	4000043.881	11000171.48	4000272.589
ENST00000412731	-1.19264934	-0.482176865	0.316026989	n/a	16000047.27	7000000	13011176.01	9314656.682
ENST00000565488	-0.289506725	-0.558321393	0.084149638	low	10999999.88	8999999.229	7365010.228	5001518.366
ENST00000264156	-0.584184902	1.019094583	1.366256679	mid	11993290.98	7999837.994	7947298.656	16106366.3
ENST00000264158	-0.65155775	-0.414894196	0.675778342	mid	14037356.51	8936077.019	7999277.294	6000053.929
ENST00000264167	-1.415058134	-0.354349505	1.441886717	mid	15999292.16	5999648.746	17897726.75	14000000.25
ENST00000512905	0.321964761	-1.237003866	0.294974076	n/a	4000012.667	5000142.911	11814903.02	5012505.856
ENST00000264230	-1.137108021	-0.949301326	1.096336366	mid	10996986.55	5000000.771	11571036.76	5992445.587
ENST00000621776	-0.63749568	0.290448959	0.038803576	low	14000659.27	9000013.582	9802070.454	11988136.21
ENST00000441435	-1.006811392	-0.362570104	0.612510483	mid	8032270.413	3997218.53	9000000.111	6999999.967
ENST00000486715	0.222392484	0.485647761	0.031731701	low	5999999.741	7000000	9999990.029	14002130.16
ENST00000264276	-1.814474258	-0.466608956	0.823418145	mid	14069257.21	4000000	11054891.22	8000022.003
ENST00000264380	-2.459414914	0.299163649	0.922225498	mid	21999946.25	4000036.542	13000551.8	15996280.75
ENST00000611707	-1.133410523	-0.456457837	0	low	10991684.08	5010414.696	10977208.65	7999897.426
ENST00000264515	-1.700444846	0.875070468	0.865609666	mid	13000176.43	4000040.071	5998126.345	11001149.56
ENST00000264552	-0.584709052	0.847996926	0.997963604	mid	8997582.031	5999441.892	5000000	9000000.119
ENST00000264595	-1.378238882	-0.516486565	0.776769446	mid	12997542.58	5000000	12874205.83	8999999.803
ENST00000264607	-1.381684461	-0.282094169	0.908830708	mid	13029011.31	5000149.548	11910115.3	9794835.792
ENST00000481169	-0.813558441	1.211735205	0.05554269	low	13999952.72	7965647.342	6000450.355	13898005.86
ENST00000343619	-1.116372341	-1.114846867	0	low	13008068.39	6000000	12994321.21	6000000
ENST00000403665	0.185593979	1.169875441	0.852744028	mid	7034369.341	8000083.537	4000147.915	9000023.631
ENST00000264703	-0.637430045	-0.999369166	0.912112007	mid	14000000	8999999.225	19994045.69	10001395.1
ENST00000264705	0.411036214	-0.990540984	1.087532976	mid	5990828.792	7965648.492	7946690.698	3999482.138
ENST00000264710	-1.811069251	-0.128888839	1.651603613	n/a	14036134.96	4000012.667	13144303.01	12020932.42
ENST00000264718	-2.233377487	0.241951412	0.589014136	mid	18970912.34	4034359.563	10999783.42	13008246.77
ENST00000264720	-2.071686042	-1.091869179	1.128835283	mid	21018883.5	4999999.985	16996524.42	7973972.773
ENST00000264883	-1.086710701	0.874751596	0.942704847	mid	16999987.33	8004165.871	5997500.497	10997570.68
ENST00000514213	-2.250404633	-0.172414646	1.407788472	mid	19032651.17	3999999.996	7892627.693	7003572.632
ENST00000264951	-1.810890974	0.561807076	0.506394077	mid	14034356.15	4000000	4761610.815	7028694.669
ENST00000264963	-1.438670905	0.001873616	1.306684454	mid	18974971.68	7000000	10981932.08	10996203.48
ENST00000264991	-0.582745259	-0.000326068	0.676227064	mid	5990785.835	4000000	12002719.61	12000007.14
ENST00000265018	-0.484999615	0.380842503	0.988477798	mid	6997927.801	5000000.244	10751827.97	13999977.07
ENST00000265192	-1.806480801	0.586522365	1.555129529	n/a	13991520.04	4000000	8007632.742	12024443.1
ENST00000265260	-2.061544685	-0.320872222	0.832921935	mid	25045967.62	5999996.916	10000000.16	8005857.273
ENST00000265333	-1.459112761	-0.662287237	0.692041009	mid	10997553.28	3999994.246	7915364.86	5001526.963
ENST00000265343	-1.376847058	0.532716909	1.177042769	mid	13008819.57	5009168.331	11060028.51	16000001.21
ENST00000453658	-1.263035027	-0.322044101	0.841630351	mid	12000005.75	5000000.243	9999445.345	7998913.063
ENST00000543117	-0.831689967	0.324775227	0.970939326	mid	15999711.59	8989768.894	3992541.416	5000535.502
ENST00000265471	-1.13752313	-1.766133712	1.140215691	mid	11000149.49	5000000	17000039.72	4997936.251
ENST00000313949	0.321742442	0.576053534	0	low	11997516.28	14994965.6	18111498.38	27000000.62
ENST00000265651	-0.584739443	-2.24E-09	0.744659045	mid	6000059.944	4000658.464	9000000.014	9000000
ENST00000265713	-0.319313938	0.655225431	0.937143114	mid	5000647.661	4007773.622	6988705.781	11006247.28
ENST00000265720	-1.169925002	1.468693813	0.508121492	mid	9000000	3999999.999	4986641.816	13801588.25
ENST00000265734	-0.676890397	1.002253074	1.556528034	n/a	7992226.398	4999233.991	6975496.901	13972798.26
ENST00000381470	0.584962501	0.220936701	0.751960043	mid	6000000	9000000	5999966.286	6992901.071
ENST00000265807	-2.002842148	-0.105245255	0.796608326	mid	16000409.3	3992229.772	10696023.76	9943525.23
ENST00000265866	-1.222374218	0.982322602	1.254008802	mid	13999823.36	6000000	7086603.974	14000602.71
ENST00000265872	-1.806471885	-0.379522635	0.886898319	mid	14000029.28	4002457.419	13009171.21	10000044.48
ENST00000265983	-1.30534601	-1.700211095	1.005983129	mid	9970988.434	4034501.755	12984069.19	3995731.364
ENST00000265992	-0.416167799	0.287296903	1.033807615	mid	7995834.133	5992179.103	4920348.222	6004554.97
ENST00000266025	-1.260827563	0.415049364	1.312674436	mid	12000286.21	5007773.622	5999802.575	7999802.554
ENST00000406644	-0.462413026	-0.620257636	0.083235941	low	11029011.55	8004540.391	6148598.643	4000000
ENST00000266517	-1.68117068	-0.673584532	1.019775751	mid	16034403.5	5000000.017	16074332.2	10077754.87
ENST00000545280	-1.459655702	-0.38559556	0.179168742	n/a	11000173.61	3999441.879	9132773.336	6990799.546
ENST00000266546	-0.406628669	-0.807381273	1.055886495	mid	7965647.586	6009158.541	7000000	3999926.94
ENST00000551553	-0.263034356	-0.48542685	0.037447256	low	5999999.793	5000000	7000000.085	4999999.981
ENST00000266712	-1.460295071	-0.11520766	0.798359868	mid	10999823.57	3997542.6	12999945.82	12002192.3
ENST00000266970	-1.200248346	0.581582254	1.365929543	mid	16005267.19	6965498.038	4001025.977	5987493.768
ENST00000267101	-0.362463964	-0.573634587	1.36715457	mid	8999341.743	7000002.877	5953071.521	3999999.003
ENST00000551154	-0.164353629	0.999745965	0	low	8968064.933	8002457.418	3999994.726	7998580.91
ENST00000267116	0.322679273	-0.363260272	1.292909237	mid	3997917.835	5000000	9000000	6996651.965
ENST00000438724	-1.222376786	-0.018795414	0.752821802	mid	13999850.4	6000000.909	8104726.201	7999822.747
ENST00000267859	0.585206234	0.700321042	0.651118032	mid	3999441.888	6000176.435	7999428.702	12998002.38
ENST00000267884	-0.222392236	0.436924316	1.053412683	mid	7000000	6000000.771	7381849.519	9992922.348
ENST00000395205	-1.806491532	-0.139991761	0.447303806	n/a	21012675.31	6007215.501	6611392.996	6000000.053
ENST00000268154	-1.459431619	-0.284403032	0.862861549	mid	11000000	4000000	10989431.94	9023216.968
ENST00000471389	-0.84793138	-0.906897632	0.346978534	n/a	8999615.42	5000013.438	15000001.06	7999961.548
ENST00000268379	-0.912453532	-0.162399756	1.148118122	mid	16995133.41	9029187.991	19004007.33	16980793.91
ENST00000268482	-0.837448917	-0.424792695	1.428690271	mid	8947333.964	5007216.898	16127228.24	12013910.42
ENST00000268607	-1.169585338	-0.544442674	1.508103969	n/a	9000102.271	4000987.323	15999999.53	10970499.3
ENST00000268655	-0.253223168	-0.216304069	0.684353361	mid	5961817.24	5002082.95	8102037.539	6973972.624
ENST00000268711	-0.999996125	0.170295685	0.923976726	mid	7999999.995	4000010.741	7997951.062	9000007.092
ENST00000268797	-1.440688786	0.45936022	0.64178237	mid	19000024.51	6999445.273	8000377.816	10999975.09
ENST00000268802	-1.924610575	-0.006170536	1.908385281	n/a	18981711.65	4999998.324	14060128.6	14000120.59
ENST00000359042	-1.738469391	-0.232778807	0.566257137	mid	20020359.26	5999850.555	12996605.7	11060035.99
ENST00000269097	-1.768810599	0.137657658	1.334095713	mid	17006793.74	4990653.268	9999986.3	11001160.2
ENST00000269299	-1.396160544	-0.371351048	1.976506334	n/a	13007291.61	4941976.483	16816327.5	13000000
ENST00000269321	-1.909869848	-0.715698385	1.69447884	n/a	15029681.91	3999647.131	16598712.74	10107127.1
ENST00000269349	-1.905030948	1.856053998	1.978210656	n/a	14971473.87	3997542.582	4972051.458	17999628.49
ENST00000584601	-2.085536031	-0.680151424	0.102135154	low	16976679.12	3999851.223	16021190.54	9998821.271
ENST00000269576	-0.584629331	0.002116812	1.01904314	mid	14999952.95	10002278.25	13937130.18	13957594.62
ENST00000269856	-1.768387404	-0.57850877	0.873065881	mid	17033647.53	4999999.995	5973219.634	4000000
ENST00000270139	-1.218448189	0.00363936	1.030372599	mid	13961777.21	6000000	8977324.936	8999999.835
ENST00000270142	-1.699403647	-1.114685997	2.340376685	high	12990817.99	4000046.366	12997835.15	6002291.784
ENST00000270586	-1.380756335	-0.168962275	2.028961454	high	12999999.76	4992226.378	8999395.23	8004802.337
ENST00000270800	-1.464010834	-1.37063366	0.825433908	mid	11034970.24	4000000	10000028.46	3867224.563
ENST00000270824	-0.874470646	1.030892874	0.598022976	mid	11000012.03	6000000.207	4892041.452	9995851.736
ENST00000271277	-1.908054195	-0.192522785	0.57131278	mid	15011953.59	3999960.172	7999959.929	7000558.327
ENST00000271332	-0.804165919	-0.567554464	0.749107602	mid	7000558.125	4009171.208	5928037.049	4000000
ENST00000367846	-2.000682552	-0.640307824	0.864506335	mid	16007764.36	4000048.185	6234664.438	4000011.338
ENST00000271620	-0.874542316	-0.000102437	0.651389482	mid	11000558.12	6000000	8999935.324	8999296.315
ENST00000271628	-0.579803424	-0.191224697	1.626823674	n/a	8970986.734	6002082.936	8000000.003	7006895.128
ENST00000271640	-1.808155769	-0.003808842	0.788511286	mid	14007773.62	4000000	5013217.88	5000000
ENST00000271732	-0.999781867	-1.584621991	0.861406553	mid	15997582.66	8000000.826	11999995.43	4000942.681
ENST00000271843	-1.115635265	-1.138793106	1.492183274	mid	13001424.23	6000000	11010263.37	5000193.647
ENST00000338179	-0.256639353	-0.123764263	0	low	5971002.077	4997940.469	13104633.07	12027299.05
ENST00000272203	0.005222389	0.807590633	0.688241796	mid	8000000	8029011.552	4000000.006	7001143.783
ENST00000614750	0.262156644	-1.003386282	0.242354552	n/a	5003045.848	6000003.394	9997089.197	4986825.812
ENST00000272224	-0.32475976	-0.192751012	0.852294525	mid	5000087.343	3992226.396	16112832.61	14097693.34
ENST00000404824	-0.637429948	-1.261834067	0.037184859	low	14000000.51	9000000.156	11988133.6	4999213.339
ENST00000272252	0.374395408	-0.681418114	1.432470608	mid	10028572.17	13000000	16000069.22	9976875.889
ENST00000272286	-0.625516957	-0.127226427	0.775824448	mid	20058020.27	13001357.46	9829739.209	9000010.687
ENST00000402285	0.240751033	0.502457989	2.493569573	high	11001917.33	12999949.33	11999964.48	16999450.64
ENST00000272342	0.122230474	0.550702926	0.9397104	mid	11025181.2	11999986.98	10999707.68	16112363.2
ENST00000272348	-1.318148541	0.005104517	1.184904268	mid	14960754.59	5999999.985	6999950.046	7024761.005
ENST00000272418	-1.806718561	0.806910752	1.401643471	mid	14002460.81	4002468.155	7999994.074	13995680.05
ENST00000272433	-1.321927051	0.276273314	0.931182663	mid	9999999.996	4000002.892	9106498.037	11028538.23
ENST00000447591	-0.345203271	0.221888849	1.346699098	mid	13973629.5	11000000	9431895.772	11000038.17
ENST00000272542	-2.245295835	-0.052508322	1.553432728	n/a	18968511.02	4000661.857	14002440.18	13501970.23
ENST00000272645	-1.585033261	-0.844697982	1.435269278	mid	12000598.76	4000003.394	14297251.48	7961100.864
ENST00000272748	-1.086076611	0.002020293	0.690224441	mid	17000176.28	8007773.622	16974191.66	16997978.29
ENST00000414443	-1.000996238	0.12382527	1.51E-05	low	12008293.27	6000001.966	11000124.01	11985956.62
ENST00000273064	-1.458229661	-6.41E-16	0.881900824	mid	10990839.35	4000000	6000000	6000000
ENST00000613206	0.807297697	0.999920175	0.245386062	n/a	7999999.995	13999444.69	5000000.457	9999447.622
ENST00000273258	-1.584323162	0.777531821	1.326262107	mid	11994684.04	4000000.244	7000383.562	12000027.38
ENST00000493075	0.584962002	-1.290185635	0	low	6000002.061	8999999.98	9998301.495	4088289.603
ENST00000497864	0.486018481	-0.000103651	0.071269146	low	4997916.15	6999952.723	6000446.645	6000015.555
ENST00000411641	-1.098508445	-0.420486907	2.321652274	high	14990835.12	7000705.927	16059159.49	11998960.93
ENST00000274026	-1.699578509	-0.321925001	1.61887404	n/a	12992242.03	4000000	5000000.002	4000008.581
ENST00000324331	-1.700388082	0.74452154	0.531034176	mid	12999689.15	4000047.519	5968654.155	9999993.805
ENST00000274695	-1.382549439	-0.241100207	0.637293552	mid	13036435.37	5000000	13001768.55	11000794.11
ENST00000274712	-0.000270725	1.270400736	1.497389977	mid	5000985.689	5000047.332	3730762.752	8999665.342
ENST00000274787	-1.675453598	0.19192195	1.942561612	n/a	15970988.38	5000000	7000016.993	7996010.545
ENST00000620514	-1.454904584	0.652861557	0.673904272	mid	10965647.52	4000040.248	7000214.596	11006323.3
ENST00000275227	-1.26685022	-0.187723729	0.921369611	mid	12036785.18	5002079.541	9111722.154	8000000.145
ENST00000275364	-1.37850766	-0.584625641	1.112665316	mid	12999973.11	5000003.394	14999381.45	10001922.74
ENST00000533015	-0.571256295	0.558699518	0	low	6000000	4038182.76	6099775.214	8984608.222
ENST00000275525	-1.000201313	0.390948369	0.975794718	mid	7999999.999	3999441.879	7992664.887	10480422.49
ENST00000275605	-0.800774533	0.472539268	1.231242699	mid	13936219.12	7999959.93	8627520.865	11971112.49
ENST00000275732	-3.64E-05	0.222146842	1.095531984	mid	7000165.767	6999989.263	6000896.641	6999854.446
ENST00000275767	-1.263036766	-0.377856615	0.774118984	mid	11999989.27	4999987.347	12994099.12	10000000
ENST00000276297	-0.588415512	-0.415040987	1.154180432	mid	12028971.48	8000143.483	11999999.98	8999978.231
ENST00000519416	0.32103048	-0.000332412	4.04E-09	low	4002457.418	4999959.933	10001894.9	9999590.625
ENST00000458464	-1.704168898	1.00322655	0	low	13033646.78	4000000	4000000.009	8017911.834
ENST00000424347	-1.169621503	-0.322112954	0.627068714	mid	8998106.875	4000000	4999996.633	3999484.802
ENST00000277632	-1.377983956	0.308950185	0.579702445	mid	12995213.19	4999987.337	11999861.27	14865499.2
ENST00000413464	-2.169925226	0.321807607	0.104413015	low	18000002.8	4000000	8000000.001	9999164.878
ENST00000454584	-1.459431611	0.144975539	0.747911852	mid	10999999.94	4000000	8144272.033	9005218.549
ENST00000476907	-0.416675963	0.380141505	0.016638328	low	8000014.131	5993200.276	8451984.451	11000000
ENST00000532864	-0.192644775	0.514573128	0	low	7999998.321	6999999.999	7000000.219	9999999.999
ENST00000378312	-2.070384231	0.196478191	1.043920018	mid	20999970.9	5000010.737	7999950.559	9167124.548
ENST00000278520	0.702116491	-0.150809619	0.774283333	mid	7965647.587	12959230.45	10000266.84	9007688.717
ENST00000278823	-0.735065368	-0.678109383	1.418546549	mid	9999776.29	6007773.621	8000000	4999870.112
ENST00000278935	-1.3247364	-0.485426827	0.633114816	mid	10000012.72	3992226.378	7000000	4999999.999
ENST00000279022	0.004515617	-0.378510081	0.796878788	mid	8971874.153	9000000	13000000.06	10000010.74
ENST00000279068	-1.502637947	-1.248908893	1.580766503	n/a	17000040.07	5999441.879	23995630.59	10096552.99
ENST00000279168	-1.321590572	-1.314865813	0.903245762	mid	9997542.582	3999952.726	15000000.07	6029443.24
ENST00000524482	-0.853504592	0.166877249	0.047668086	low	9034338.975	4999952.724	7995038.571	8975437.37
ENST00000279387	-0.147811573	0.313468096	1.380397586	mid	9970987.677	8999999.025	4044701.085	5026315.333
ENST00000279394	-0.73696555	-0.906866275	1.104910274	mid	9999999.793	6000000.06	14999999.49	8000134.591
ENST00000279488	-1.192635401	0.207110068	0.689275109	mid	16000000.28	7000047.078	12999507.97	15006287.32
ENST00000279839	-1.584904607	-0.466707343	0.837364921	mid	11999999.3	4000160.285	11008015.79	7965556.721
ENST00000279873	-1.000323842	-0.499941302	0.823044287	mid	10002244.92	4999999.982	7070878.313	5000069.433
ENST00000280082	-0.347684438	0.057826416	0.503256676	mid	33045384.71	25968530.06	24000810.29	24982355.83
ENST00000280097	-0.926451506	-1.309821611	1.308242041	mid	19001996.02	9997917.066	11872771.81	4789128.908
ENST00000280098	-1.322583642	0.496956818	1.12029089	mid	9998525.334	3997593.252	9212709.32	13001284.96
ENST00000281017	-0.995125939	-0.808026183	0.553210441	mid	13971083.4	7009181.855	20999814.51	11994311.96
ENST00000281031	-0.492489612	-0.261509681	0.47720521	n/a	7034352.865	5000000	5993661.08	4999999.069
ENST00000281038	6.36E-05	-0.007816789	0.833414876	mid	3999999.945	4000176.228	10990122.76	10930737.26
ENST00000281092	-0.72861254	0.30347861	0.676603084	mid	9941975.972	5999823.565	9000176.964	11107267.04
ENST00000281182	-1.45841341	1.222392421	0.666082532	mid	10992239.29	4000000	6000000	14000000
ENST00000281513	-1.378506537	-0.290660858	1.046721422	mid	12999953.63	4999999.793	13806596.16	11287271.85
ENST00000281828	-2.068099801	-0.635716727	1.520678692	n/a	21031894.74	5015547.244	14000194.81	9010819.192
ENST00000409011	-1.48543173	0.438899655	0	low	14000047.57	5000000	8920559.755	12092443.53
ENST00000282050	-0.848235797	-0.293979963	2.189914014	high	8999987.333	4999165.102	17164565.42	14000257.56
ENST00000377386	-0.166921791	-0.502062233	0.165728222	n/a	8970989.219	7990829.58	17004875.63	12007087.3
ENST00000282251	-0.925879483	1.449569904	0.683632311	mid	18999665.59	10000655.34	4020163.229	10980135.74
ENST00000282344	0.584962338	0.62871031	1.033289827	mid	4000000.45	6000000	7115506.5	11001869.31
ENST00000366671	-0.705701435	-0.135903837	0.203716988	n/a	17997543.5	11035091.33	9889635.912	9000552.547
ENST00000415783	-2.088701285	0.606277938	0.155537346	n/a	34029197.81	7999999.737	11894512.74	18107333.51
ENST00000282588	-1.321686617	-0.585070697	0.815496726	mid	9997954.67	3999851.306	9000000	5999550.04
ENST00000395003	-1.169039265	0.584004842	0.555636072	mid	8999999.934	4002456.508	6000000	8994027.798
ENST00000617803	0.676293321	-0.584962788	2.07E-06	low	5000000	7990143.512	6000001.196	4000000
ENST00000283027	-2.204279653	0.248089366	1.316567876	mid	23042218.94	5000000	16001317.8	19003696.74
ENST00000283195	-1.464605066	0.714167188	1.587304536	n/a	11039516.19	3999999.935	10973089.23	18001747.1
ENST00000283646	-2.137673574	0.099570704	1.394139858	mid	22002593.28	5000000	14000068.63	15000437.75
ENST00000283882	-2.321803394	-0.586027443	1.5826462	n/a	19998271.35	4000000	18012608.61	11999544.87
ENST00000283943	-2.082086093	-0.808564922	1.114267282	mid	16936760.92	3999999.982	14044708.76	8018819.591
ENST00000284273	-0.779952718	0.005916606	0.849196988	mid	12019527.12	7000002.876	8021158.843	8054121.792
ENST00000284690	0.352534245	-0.238008881	0.890934937	mid	10970988.45	14007774.45	12972993.2	10999992.23
ENST00000285021	-1.586254878	0.980520918	1.050387491	mid	12010754.5	4000000	3999842.328	7892399.852
ENST00000285243	-2.202008449	-1.64883499	1.469811711	mid	23009001.2	5000658.219	26407686.23	8421346.97
ENST00000311086	-1.847996039	0.445624278	1.465617783	mid	17999989.18	5000000	8022657.053	10926083.18
ENST00000285930	-1.376224937	-0.261754443	1.832138327	n/a	12997914.19	5007127.826	6026786.235	5026779.658
ENST00000286067	0.652485304	0.126472585	0.810864676	mid	6997542.583	10999253.17	10992799.79	11999975.51
ENST00000424000	-0.585042964	0.058589054	0.170414572	n/a	14999998.02	9999440.969	16323332.19	16999881.01
ENST00000286096	-0.361233875	0.588283231	0.491728588	n/a	8991668.256	7000000.055	7028193.452	10566583.89
ENST00000286760	-1.3215597	0.317806571	0.596188997	mid	10002652.82	4002082.936	8000000.001	9971472.541
ENST00000540844	-1.45923858	0.70043181	0.244457483	n/a	10998528.25	4000000	8000000.013	12999928.76
ENST00000287218	-1.002961432	-0.038000526	0.859515363	mid	16032882.04	8000002.485	4106759.684	4000000.002
ENST00000428104	-1.852980067	0.234481934	0.016641379	low	18029104.16	4990816.087	16999059.88	19999125.2
ENST00000288025	-2.16E-05	-0.590569417	0.939139703	mid	15000223.71	14999999.09	18068799.9	11999142.18
ENST00000288111	-0.522986554	-0.538503555	0.998391002	mid	22990828.62	16000000.05	29000941.35	19966703.66
ENST00000288207	-0.729995318	-0.577596611	1.769386928	n/a	10000000.21	6029058.827	9000068.23	6030757.928
ENST00000374759	-0.320817359	0.011917769	1.331730893	mid	9992267.358	7999970.721	12971337.99	13078935.01
ENST00000288532	-1.126775433	-0.831361836	1.119905525	mid	13034314.95	5968909.673	16014279.84	9000001.118
ENST00000289119	-1.469939687	-0.124201974	1.074900513	mid	11000047.52	3970988.447	6539427.582	5999999.513
ENST00000289431	-1.089396406	-0.652835078	1.047773144	mid	19000023.63	8929212.231	22010970.74	13999620.26
ENST00000290231	-1.114218103	-0.33861941	1.483744157	mid	12988745.92	6000040.071	20003266.85	15818537.53
ENST00000502492	-0.893845634	-1.329533172	0.567820082	mid	12992413.31	6992226.377	15075624.16	5998545.213
ENST00000290341	-0.584969321	-0.138418843	2.02688448	high	8999971.635	5999952.725	11006076.52	9999178.109
ENST00000530908	0.573643218	-1.417395141	0.115063722	low	4031882.33	6000558.365	16026175.07	6000002.478
ENST00000290541	-0.263700424	-0.664938834	2.17979587	high	5999999.81	4997692.13	11098507.37	7000000.003
ENST00000290650	-1.700665931	-0.263048402	0.75927189	mid	13002041.5	4000000.909	12000054.3	9999948.239
ENST00000622334	0.584960282	0.651108951	0	low	3999952.725	5999919.857	7003125.667	10997532.25
ENST00000561579	-2.012613015	-0.284632407	0	low	19999996.88	4956476.379	10999999.97	9030458.31
ENST00000617421	0.192645076	-1.170012594	0	low	7000000	7999999.99	8999997.654	3999756.106
ENST00000290913	-0.991481063	0.000806566	0.934063434	mid	7971134.607	4009171.208	13000000	13007269.93
ENST00000291386	-0.848020882	-0.322481818	1.896544956	n/a	9000149.566	5000000	5001919.464	4000000.029
ENST00000622357	0.001641346	0.225981513	0	low	5002079.54	5007773.617	11975741.73	14006500.31
ENST00000292035	-0.262817075	1.117580231	1.065112681	mid	11997521.69	9999440.97	6912974.37	14999960.62
ENST00000580518	-0.789615938	-1.445250154	0.837600432	mid	12000000	6941976.896	10892399.91	3999999.436
ENST00000292401	-1.485443364	0.222407427	1.547357435	n/a	14000152.42	4999997.123	5999556.291	6999555.141
ENST00000292433	-0.999899315	0.629790669	1.008755128	mid	9999301.553	4999999.713	3892909.981	6023657.128
ENST00000292616	-1.584849533	-0.000313519	0.869148961	mid	11999060.4	4000000	5000000	4998913.545
ENST00000415762	-0.321179465	-1.470629407	1.041205898	mid	5000001.168	4002077.116	11042209.78	3984303.651
ENST00000441879	-0.192410431	0.068607711	0.223451289	n/a	8010568.778	7010387.792	10462591.19	10972162.61
ENST00000589145	-1.389576154	0.000496311	1.103673755	mid	20956474.02	7998602.41	5997936.253	6000000
ENST00000545225	-2.754668118	-0.341395268	0.633615889	mid	27000657.55	4000705.739	15204279.11	12000397.1
ENST00000293760	-1.484557344	-0.409500658	0.785191693	mid	13991565.03	5000000	11980735.61	9020103.129
ENST00000433363	-1.390708445	-0.419607888	0.374187249	n/a	13034299.92	4970988.433	7998982.686	5980261.79
ENST00000293842	-1.008847018	-1.959974918	2.697011269	high	7990828.998	3970988.448	19452760.77	5000000.004
ENST00000337351	-0.893068186	-0.019253277	0.347507601	n/a	12999850.23	6999999.948	4000153.277	3947124.445
ENST00000397412	-0.845051674	0.591954402	0.265257088	n/a	8981645.826	5000000.224	5970991.842	8999999.991
ENST00000532297	-0.00553231	-0.00985193	0.08485178	low	9000050.153	8965603.705	4027408.83	4000000
ENST00000294189	-1.678898622	-1.459041851	2.019099666	high	16009171.21	5000000	11001422.59	4001598.259
ENST00000294258	-0.736925324	-0.192618861	1.173043423	mid	10000011.65	6000174.467	7999854.431	6999999.833
ENST00000294623	-1.503233146	-0.234995739	1.006516101	mid	17008601.3	5999987.333	11998975.47	10195379.57
ENST00000367534	-1.704253265	-0.323729622	1.004006934	mid	13034399.62	3999997.123	10012495.04	8000000
ENST00000294973	-0.736987302	0.142062019	1.038832291	mid	10000150.47	6000000	9000010.737	9931342.433
ENST00000367103	-1.69E-13	-0.263035007	1.337217587	mid	4000000	4000000	6000002.499	5000000
ENST00000295025	-1.584950514	0.207549761	0.74693841	mid	14998201.03	4999441.879	12992473.53	15002738.67
ENST00000446765	0.468236003	-0.332456295	0.290738044	n/a	13011757.99	18000686.12	19896933.93	15801810.19
ENST00000409798	-0.321923532	0.000299791	0	low	5000000	4000012.651	4000116.23	4000947.537
ENST00000492039	-1.926212758	0.982776801	0.045844601	low	19002808.91	4999999.755	5055419.065	9990850.447
ENST00000412964	-1.194557364	0.530226555	0.077933029	low	16021219.91	6999999.09	8999999.002	12997402.22
ENST00000406895	-1.77684214	0.198127151	0.133308288	low	17034348.74	4970988.433	12898859.56	14797676.52
ENST00000295304	-1.642737795	0.460393159	1.043503745	mid	24986664.34	8001933.383	8000554.655	11008096.98
ENST00000424632	-1.502297792	-0.012112078	0.837170987	mid	16999194.56	6000558.121	13035446.8	12926466.43
ENST00000327428	-1.681719929	0.403467471	1.766516203	n/a	16042609.94	5000654.862	6003382.54	7940572.745
ENST00000295628	-1.700192113	0.307515327	1.282950485	mid	12997769.04	4000000	4999952.574	6187813.596
ENST00000456909	-2.462433521	0.549397053	0.180251498	n/a	22032280.45	3997542.586	8877490.271	12991975.63
ENST00000479665	-1.32193256	-0.678071905	0.074611674	low	9999999.146	3999987.277	8000000	5000000
ENST00000295754	-1.180960037	-1.378546506	1.382800228	mid	9068704.057	3999823.567	12999943.65	4999857.436
ENST00000295770	-0.361089947	-1.001275195	1.925186221	n/a	8990831.908	7000047.276	14000000.19	6993815.544
ENST00000295802	-1.115908005	0.669022803	1.340582908	mid	13002455.27	5999341.537	10062597.81	15999486.57
ENST00000295822	-1.145545091	1.243873477	0.557882386	mid	10997298.89	4970986.63	8022325.496	18999558.37
ENST00000295834	-0.506392803	-0.362747938	2.277074898	high	17033951.05	11991567.92	14108044.65	10971570.94
ENST00000394431	5.96E-08	-0.889537861	0	low	4999999.793	5000000	11101326.83	5992351.912
ENST00000295955	-0.778222346	-0.171169531	1.490214202	mid	12005390.5	7000160.886	9007767.375	8000000.216
ENST00000295956	-0.577230288	-0.238564355	1.40949692	mid	5967928.569	3999999.945	8003919.15	6784028.54
ENST00000345003	-0.740648131	-0.411022267	0.040975286	low	10029038.44	6002082.936	7988644.476	6008181.761
ENST00000448427	-0.463966134	-0.847995752	0.054593139	low	11034388.95	7999826.442	18000001.05	10000008.59
ENST00000536047	-1.001635517	0.703111454	0	low	7999810.326	3995373.224	7999168.545	13022743.46
ENST00000296149	-0.368444718	0.414246257	0.557703252	mid	8992375.017	6965647.586	6002717.155	7999234.513
ENST00000296161	-0.41988864	-0.165310207	0.940741045	mid	8026928.767	5999987.331	10096981.34	9003849.412
ENST00000296181	-1.459432064	-0.321928096	1.211590372	mid	11000003.4	4000000	5000000	3999999.997
ENST00000392481	-1.000054529	-0.777607579	0.098672101	low	10000356.5	4999989.263	12000000	7000000
ENST00000296424	-1.415416003	-0.288272031	1.069127667	mid	16004198.29	6000000	10988736.74	8998481.764
ENST00000520121	-1.697945428	-0.741684063	0.112154053	low	13000627.67	4007115.083	10031848.16	5999454.996
ENST00000296509	-1.805999689	-1.456393948	0.735575747	mid	13988189.55	4000381.686	10976863.28	4000000
ENST00000457424	-0.999990564	0.99667057	0.050423068	low	9999959.929	5000012.668	5000021.342	9976991.346
ENST00000296543	-1.587197261	-0.383543902	1.161613534	mid	15001866.06	4992881.964	13045424.51	9999999.93
ENST00000508208	-1.465256022	-0.584962462	0.64291441	mid	11043524.31	3999647.131	8999999.997	6000000.159
ENST00000296755	1.16E-05	-0.259054238	0.966028567	mid	4999959.929	5000000	5992714.63	5007725.342
ENST00000296785	-0.585355016	0.155582154	0.544498403	mid	9002446.682	5999998.476	13000000	14480322.93
ENST00000296786	0.999813649	0.621403644	1.077418782	mid	4000536.647	8000039.87	11000552.39	16922932.8
ENST00000371493	-0.644925943	-0.239499704	0.27518508	n/a	10990977.62	7029011.759	7109504.756	6022027.774
ENST00000517671	-0.688018125	0.628064948	2.946277333	high	8000000.001	4965647.583	11000030.3	17000444.23
ENST00000297109	-1.143287118	-0.409684884	0.565231344	mid	10968307.32	4965647.586	7971112.028	6000555.735
ENST00000297347	-1.472982608	-0.415198274	0.844751707	mid	11008447.39	3965647.641	8000932.156	6000030.435
ENST00000401670	-0.011055599	-0.160313025	0.318226165	n/a	9000000	8931295.172	8940236.646	7999999.969
ENST00000297591	-1.485427125	-0.362569753	0.875153324	mid	14000002.89	5000000	8999997.965	7000000
ENST00000297661	-2.00075145	0.652594992	0.990080333	mid	15999999.93	3997917.063	7000000	11003952.51
ENST00000298130	-1.440561236	-0.285304969	1.66951213	n/a	18999850.45	7000000.001	26815788.78	22004181.7
ENST00000298229	3.28E-07	0.644525879	1.025253419	mid	3999999.091	4000000	7000000	10942578.29
ENST00000298251	-0.321889594	0.00195855	1.47151467	mid	10000558.12	8000660.006	8000000	8010867.881
ENST00000298289	-2.086636067	1.027401748	2.198492134	high	17000698.54	4002457.418	6894243.555	14052880.9
ENST00000298292	-1.001992188	0.777361216	0.866373008	mid	7999957.039	3994458.844	7000011.436	11997970.59
ENST00000556492	-0.874446602	0.527640299	0.610948533	mid	11000000	6000093.641	9015089.679	12995877.47
ENST00000543351	-1.585112172	-0.671146223	1.880341326	n/a	15001564.12	5000002.623	34998159.99	21979108.23
ENST00000298492	-0.76912828	0.280123742	1.004952147	mid	17029011.61	9992145.718	13999873.36	17000032.67
ENST00000298532	-0.264053393	0.736965594	0.877437579	mid	5994904.407	4992226.378	6000000	10000000
ENST00000403829	-0.451901204	-0.011059009	0.915496393	mid	14999292.33	10965664.44	4999998.986	4961817.913
ENST00000298746	-1.716242878	-0.001582232	1.258452896	mid	23000002.88	6999826.959	7007641.134	6999959.929
ENST00000370322	-0.584688151	-0.568513349	0.257074702	n/a	11997718.25	8000000.004	8897967.623	5999999.997
ENST00000299237	-0.355108294	0.519371376	0.625966487	mid	8990679.258	7029011.537	15000009.96	21499972.8
ENST00000393335	-1.416101342	0.218210815	0.200337137	n/a	16011331.9	5999823.566	7999999.862	9306319.964
ENST00000299608	-0.9946764	-0.802478062	0.930338655	mid	9963167.612	4999999.999	14000036.48	8027109.727
ENST00000482852	-2.09802054	-0.173027678	0.01427703	low	17000658.28	3970988.448	9026922.882	8006693.632
ENST00000413658	-0.848160139	-0.324606331	0.204497383	n/a	9000013.633	4999441.883	9926377.241	7926373.51
ENST00000299687	0.514596961	-0.021300851	0.484133209	n/a	6999989.262	10000149.55	7999885.729	7882638.109
ENST00000618996	-0.847997283	-0.763372998	0.082004734	low	18000010.79	10000003.39	10999992.14	6480286.468
ENST00000524803	-1.381956474	-0.540608403	0.873937594	mid	13031468.06	5000149.534	16000139.89	10999791.03
ENST00000564671	-1.222561292	-0.006175311	0.037554098	low	14000000.76	5999298.054	12003185.27	11951916.64
ENST00000300128	-1.408844185	0.335002717	0.936705715	mid	15931858.1	6000149.493	11076160.62	13971245.08
ENST00000556155	0.154820283	-0.65359097	0.02338491	low	9008502.251	10029011.76	10999985.77	6992647.505
ENST00000394657	-1.323250685	-0.115283734	0.302452151	n/a	10009171.56	3999999.945	13000391.37	12001970.77
ENST00000413393	-0.322092231	-0.147915131	0	low	5000381.93	3999850.452	10005363.19	9030378.768
ENST00000356577	-0.746389063	-0.926080895	0.140056544	low	10007902.99	5965647.533	19000012.97	9999442.085
ENST00000300291	-1.418969915	-0.996066195	1.805232995	n/a	24065504.64	8999999.091	17985081.17	9017094.056
ENST00000340513	-1.528630592	0.436503216	0.426654376	n/a	25966066.6	8999999.931	5906136.243	7992893.424
ENST00000300413	-0.999726564	-0.646474557	1.279783257	mid	7999952.724	4000734.556	11005165.98	7030534.822
ENST00000300441	-1.137490258	0.533151605	0.855102833	mid	11000002.86	5000047.276	8983565.256	13000000
ENST00000300452	-1.459195659	-0.196019373	1.014595715	mid	10998201.05	4000000	8001104.657	6984611.265
ENST00000300605	-0.585081438	0.362569942	0.599374279	mid	6000494.751	4000000.055	7000000.374	8999999.621
ENST00000394287	-1.459411901	0.917256453	1.141377646	mid	21999699.32	8000000.001	9000578.625	16997777.35
ENST00000524422	-0.99744632	-0.005868568	0	low	11974618.89	5997916.822	7028532.885	7000000.423
ENST00000300849	-1.169936862	-0.999785306	0.559336763	mid	18000176.49	8000012.667	12998066.96	6500000.701
ENST00000543872	-0.518267663	-0.551104709	0.176331792	n/a	10029161.1	7002457.717	17579501.4	11997962.63
ENST00000344824	-1.71E-06	-0.000614523	0.049548659	low	10000012.62	10000000.79	4000000.185	3998296.729
ENST00000301015	-0.2561008	0.632588369	1.440992471	mid	5971185.272	4999959.929	8000148.846	12402982.79
ENST00000301458	-0.917848572	0.415037499	1.660268624	n/a	17007597.19	9002082.935	6000000.002	8000000
ENST00000301463	-0.847501721	-0.024491772	0.945607419	mid	8997917.064	5000558.892	9991760.288	9823567.833
ENST00000301607	-1.261583639	0.000198788	0.954435486	mid	23975877.7	9999999.935	13998197.36	14000126.3
ENST00000301738	-1.663133538	0.653965521	1.296805546	mid	19002177.02	5999986.562	6992312.662	11002315.07
ENST00000301765	-0.847972492	-0.676120669	0.962371704	mid	8999847.575	4999999.935	8001293.596	5007576.635
ENST00000335613	-0.584573105	-0.847993363	1.069804948	mid	8997571.146	5999999.995	8999999.923	5000012.238
ENST00000415229	-1.321847573	-0.321781088	0.258637762	n/a	9999441.881	4000000	4999487.207	3999997.335
ENST00000616865	-0.684600445	-0.529559585	0	low	8036285.802	5000001.153	12991830.81	9000301.051
ENST00000301964	-0.847864158	-0.127858921	1.353998891	mid	9000176.436	5000558.121	11828238.42	10825069.66
ENST00000301998	-0.000201029	-0.788950898	0.929389801	mid	4000558.074	4000000.666	18998428.91	10995622.03
ENST00000426518	-0.906140103	-1	0.052930451	low	14992199.23	8000000.121	8000000	4000000
ENST00000302177	0.000112455	-1.765742548	1.196902626	mid	8000034.608	8000658.218	17016922.78	5004256.438
ENST00000475184	0.000115981	0.830896747	0.0210671	low	6000176.191	6000658.574	8995164.765	16000515.2
ENST00000420940	-0.597349454	-0.393703574	0.892373464	mid	5999836.233	3965694.847	9000000	6850557.632
ENST00000302327	-0.678346637	-0.04236001	0.96313306	mid	8001524.815	5000000.771	10269295.13	9972154.576
ENST00000540425	-0.099698286	-1.397385434	0	low	15004563.76	14002681.11	10538333.73	4000525.259
ENST00000302392	-0.000599905	-0.122832672	0.664183939	mid	5002082.94	5000003.394	11979192	11001482.37
ENST00000302418	-1.378266834	-8.34E-05	1.890161594	n/a	12997917.3	5000047.276	9000000.31	8999480.042
ENST00000319410	-1.0985904	1.592524263	0.480998073	n/a	14990176.66	7000000.771	4973587.272	14999173.02
ENST00000529773	-0.010442286	0.175319578	0	low	4000012.612	3971164.882	8000000	9033716.118
ENST00000303052	-1.807353722	-0.14248405	0.685936903	mid	13999988.36	4000000	11000107.84	9965634.841
ENST00000439593	-1.321785208	0.315235733	0.137346198	low	9999199.843	4000076.093	8037176.177	9999974.661
ENST00000303151	-1.326875728	1.000446323	1.72578998	n/a	10034353.24	3999999.995	3998571.078	7999616.594
ENST00000303210	-0.999399116	0.007130075	0.942321129	mid	9999999.995	5002082.936	6999861.244	7034541.528
ENST00000303236	-2.404732643	0.316975334	0.723885649	mid	20999572.86	3965644.724	12200973.43	15198949.25
ENST00000478234	-0.814208283	0.006323918	0.434329337	n/a	7033331.705	3999999.935	12001000.52	12053721.25
ENST00000303319	-2.170838245	0.413915171	1.787967446	n/a	18002232.48	3997964.546	6000186.839	7994027.839
ENST00000410022	-1.137467702	0.517547992	0.048027122	low	21999453.75	10000000	6999579.854	10020039.7
ENST00000303714	-1.177816681	-0.273645369	0.892233221	mid	8971648.864	3965647.586	5997259.036	4961092.714
ENST00000621318	-0.813312121	0.221015519	0	low	7028964.276	4000000.005	8999489.97	10489389.15
ENST00000303910	-2.186340129	-1.368779628	0.758397092	mid	31992502.8	7029011.552	18077641.33	7000000
ENST00000303991	-0.584962501	1.000000427	0.594308557	mid	6000000	4000000	3999999.773	8000001.912
ENST00000304058	-0.999996332	-0.530501813	0.536810866	mid	9999974.543	4999999.985	12999883.78	9000000.041
ENST00000304141	-1.263494373	0.582020429	1.234858814	mid	24007773.42	10000050.15	12000022.11	17963363.31
ENST00000304191	-1.482671568	0.222429117	1.214769694	mid	13973420.44	5000047.276	5999999.095	7000176.997
ENST00000304218	-1.133296408	-0.322930838	0.684733184	mid	10967969.07	5000000	5000000.267	3997220.986
ENST00000304271	-0.785008372	0.652096734	1.539417375	n/a	6967406.259	4043524.393	6999882.583	10999968.27
ENST00000304312	-0.318832815	-0.005125622	2.324669237	high	9967125.125	7990825.915	7007458.954	6982606.955
ENST00000542638	-1.512971175	0.446444805	0.217405501	n/a	19999999.36	7007777.031	11007919.43	15000250.78
ENST00000304478	-1.362063631	-0.418488885	0.99621124	mid	17999999.15	7002457.401	11914708.31	8914678.953
ENST00000528105	-1.677244784	-0.457233881	0.470848387	n/a	15990829.56	5000000	10985636.68	8001734.159
ENST00000563197	0.588230683	0.206173247	0.131596532	low	3991386.913	6000658.463	13000028.35	14997146.41
ENST00000304593	-1.995448386	-0.316793272	0.836609542	mid	19936992.27	4999997.894	17593000.9	14124583.41
ENST00000304858	-1.697162902	-0.277127773	1.188785101	mid	12970991.33	4000149.548	11000444.14	9077922.023
ENST00000377060	-2.321938887	0.154560902	0.183817137	n/a	20000149.61	4000000	9006543.176	10025028.2
ENST00000418109	-1.378231844	0.000145204	0.367298136	n/a	12997375.01	4999959.929	7000017.276	7000721.848
ENST00000305560	-1.488075742	-0.844960673	0.596838914	mid	14000002.85	4990828.999	8977625.243	4998077.256
ENST00000305641	-1.142319939	-1.108887852	1.769369201	n/a	11036785.19	5000000.224	13000002.24	6027468.117
ENST00000561401	-0.222898487	1.292914442	0.421338992	n/a	7002457.435	6000001.335	4999999.88	12251126.46
ENST00000305949	-1.711230925	0.584961554	0.641395772	mid	13002607.75	3970988.447	4000002.616	5999999.986
ENST00000306014	-0.585101642	-0.787937625	1.18866136	mid	6000558.892	3999986.796	9987105.258	5784246.163
ENST00000306061	-0.58511867	-0.010363111	1.392063512	mid	8999989.438	5999343.504	11978277.93	11892544.32
ENST00000306108	-1.585843641	-0.114316506	0.871186919	mid	15009164.21	5000000.004	18071928.2	16695206.5
ENST00000321892	-0.807352662	0.015589981	0	low	6999987.442	3999999.091	10974801.5	11094039.96
ENST00000306384	-0.168454199	7.48E-06	1.080247576	mid	8990828.737	7999999.473	8999953.223	8999999.906
ENST00000409826	-0.169936755	-0.151449413	0.90651982	mid	18000146.65	16000000	9995330.969	8999250.959
ENST00000328236	-1.415041131	0.116447369	0.402245902	n/a	16000040.27	6000000	11985589.53	12993123.06
ENST00000506087	0.736963289	-0.447458977	0.638450318	mid	6000000.262	9999984.456	15000000	11000000
ENST00000306562	-1.001397383	0.802952994	1.026106523	mid	8007672.263	3999959.925	6929698.834	12090027.72
ENST00000322914	0.999998649	-0.534330175	0.068199967	low	6000005.883	12000000.53	12997933.15	8974802.26
ENST00000306721	-0.892968685	-0.407205923	0.755977703	mid	12997917.34	6999441.871	11973120.81	9028719.632
ENST00000306739	-0.893084796	-0.631531015	0.941517892	mid	13000000	7000000	13942873.54	9000000.001
ENST00000306801	-1.137997006	-0.696716364	1.076498447	mid	11009171.43	5002457.422	8106033.924	5001219.235
ENST00000440381	-1.323265037	0.523161732	0	low	10009171	3999959.928	11135233.06	16002457.6
ENST00000307365	-0.793124353	0.163328202	1.461665069	mid	6990819.03	4034352.475	9827380.09	11005364.76
ENST00000307546	0.584947357	-0.137503725	0.595726535	mid	4000040.07	5999997.123	11000000.34	9999998.912
ENST00000307712	-1.224934061	0.433416227	2.0064746	high	21032123.03	8997901.168	20000266.51	27008910.63
ENST00000308025	-0.848005961	0.677899429	1.417833593	mid	8999989.535	4999962.806	5000688.784	8000145.572
ENST00000308027	-1.263971767	0.221681048	1.170367342	mid	12007773.5	4999989.263	5999452.088	6995910.328
ENST00000254528	-0.260405594	-0.679914501	0.122462291	low	6000047.276	5009158.54	8010224.129	5000000.049
ENST00000533035	-1.164841066	-1.24E-07	0.094471827	low	8968676.339	4000149.755	7999999.949	7999999.26
ENST00000308234	1.013896894	-0.292780122	0.520741544	mid	3961655.474	8000001.748	11000000	8979601.962
ENST00000523916	-0.808367913	-0.612397609	1.573639647	n/a	7004914.835	3999998.884	10000483.17	6541403.422
ENST00000308488	-0.843338573	-0.399732784	0.528642931	mid	8970986.767	5000000.053	12103811.32	9174672.849
ENST00000308683	-1.171176574	-0.702102756	1.336173445	mid	9007811.106	4000000	13005431.46	7994122.062
ENST00000308713	0.484154242	-0.459498289	1.161930723	mid	5028971.481	7034352.414	11000508.35	8000000
ENST00000308742	0.807600552	1.68E-05	0.506706574	mid	3999341.542	7000039.406	5999929.783	5999999.756
ENST00000308807	-1.009989862	0.415435393	0.820960319	mid	10000302.03	4965647.342	8998258.335	12000987.18
ENST00000470487	-0.807074494	0.154928422	1.172278841	mid	7002283.915	4002082.936	8999644.115	10019901.17
ENST00000552810	-0.58488569	0.905600003	0.082172978	low	8999520.843	5999999.999	6992799.535	13099775.21
ENST00000309048	-0.994639456	0.000108047	1.176655475	mid	7970329.989	4000000	5000000	5000374.475
ENST00000540667	-0.995931372	0.811081075	0	low	12000000	6016944.83	3992433.818	7004827.712
ENST00000525069	-1.581450431	0.754694456	0.865487738	mid	14965650.91	5000709.133	5999999.952	10123645.19
ENST00000309137	-1.893344743	0.701255986	0.982159026	mid	26004686.05	7000000.244	7994659.325	12998673.89
ENST00000477278	-0.873601991	-1.237251386	0.042364023	low	10990829.77	5998602.414	9429978.936	4000008.769
ENST00000615060	-1.169922967	-2.169925001	0.672937913	mid	8999987.31	4000000	18000000	4000000
ENST00000526433	-0.585279322	-0.232758184	0.8048411	mid	6001317.766	4000000	6000549.011	5106505.361
ENST00000309495	0.87446828	0.536191039	0.501978937	mid	6000000.065	10999993.73	4894577.643	7097817.17
ENST00000403312	-0.680323706	-0.584490384	0.008181344	low	8000039.162	4992226.378	12000000	8002618.4
ENST00000337003	-1.698051028	-1.700656361	0.689744711	mid	12978762.07	4000082.766	13001952.3	4000000
ENST00000309594	-1.587716289	-0.987601723	1.366456579	mid	12029187.99	4002082.936	7971632.545	4020217.309
ENST00000533277	-1.270202347	0.029834891	0.16515348	n/a	11990127.1	4971126.1	4897662.659	5000000.704
ENST00000424185	-1.458216884	-0.000113856	0.058312121	low	10990741.45	3999999.793	10995687.69	10994819.96
ENST00000513440	-1.458411716	0.514573173	0.275385996	n/a	10992226.38	4000000	7000000	10000000
ENST00000310015	-0.414587619	-0.458382499	0.704567445	mid	7997904.396	6000299.097	12365240.67	8999444.267
ENST00000310054	-0.724773613	0.169608396	0.642835342	mid	9931295.432	6009347.295	8000037.188	8998066.959
ENST00000310078	-1.11547724	-0.450058675	1.004697026	mid	13000000.21	6000000	17843457.45	13061644.18
ENST00000310256	-0.874469116	1.320052106	0.938123776	mid	10999999.99	6000000	6000000	14980507.63
ENST00000394965	-0.584962706	-0.817951675	0.137542096	low	9000003.585	6000001.537	8999997.725	5105219.396
ENST00000310380	-0.997480339	1.004024934	1.077484186	mid	9998070.399	5007773.622	3992299.298	8006905.703
ENST00000334982	-1.406757388	0.261631048	0.042035754	low	15999514.43	6034351.887	15022111.59	18009007.41
ENST00000310581	-1.006075537	-1	0.487426866	n/a	8033782.535	4000010.737	8000000	4000000
ENST00000394266	-1.078161521	-1.00045894	0.597773045	mid	19001782.64	8999852.419	15999469.11	7997190.137
ENST00000310706	-1.688734814	0.288710186	1.313113931	mid	13005738.87	4034365.081	9005210.525	11000294.09
ENST00000310850	-2.999509578	-0.220712034	1.221818348	mid	47984064	6000047.275	26947239.38	23124552.53
ENST00000216602	-1.263034752	-0.457491764	0.20417318	n/a	12000002.89	5000000.004	10978027.5	7994762.574
ENST00000432842	0.999999437	-0.321171117	0.000677982	low	5000003.648	10000003.39	10001908.07	8005725.935
ENST00000311620	-1.099535271	-0.657962139	1.030103217	mid	30000014.2	14000010.53	22077867.7	13992354.09
ENST00000618298	-1.797209239	-0.90078882	0	low	20972227.48	6034352.418	14999853.9	8033828.834
ENST00000311672	-2.392160291	0.451496075	0.88558453	mid	20997779.4	4000012.667	7999999.607	10939660.07
ENST00000568720	-1.441160722	-0.492244715	0.029314488	low	19007747.14	7000000	17000147.34	12085712.57
ENST00000548162	-0.929097478	-0.124217812	0.171818567	n/a	19040843.71	9999999.505	25010439.85	22947112.36
ENST00000311895	-2.454892188	0.428606168	0.666178087	mid	21930885.93	4000000.001	20079171.87	27025212.03
ENST00000311907	-1.000748379	-1.653309145	1.922484116	n/a	9999823.638	4997318.855	11999999.95	3814921.443
ENST00000312175	-1.222645635	1.115256208	0.944387907	mid	14002448.92	5999996.362	6000026.891	12998066.91
ENST00000520167	-1.681354319	0.239506753	0	low	16036435.35	4999997.123	5082210.997	6000002.184
ENST00000616568	-0.998599734	0.806219157	0	low	7992239.044	3999999.999	4003153.62	7000005.894
ENST00000312280	-0.795983437	0.178171423	0.851926403	mid	7008609.697	4036611.793	7008207.068	7929428.142
ENST00000572173	0.828225178	-0.295262821	0.011356077	low	9004914.835	15988224.27	21034504.06	17141519.26
ENST00000312547	-0.418111769	0.700442117	0.688139398	mid	7971164.62	5965647.586	8000010.312	13000038.37
ENST00000312629	-1.700439812	0.678043158	1.334125896	mid	13000000.84	4000000	5000000.164	7999840.856
ENST00000312648	-0.847979632	-0.027048505	1.464705598	mid	18000102.05	10000176.43	9901950.24	9718032.074
ENST00000622402	0.318246671	-0.392254346	0	low	4010220.303	5000000.244	15712375.47	11971857.11
ENST00000312938	-1.69694289	-0.821831655	0.84878194	mid	12968528.55	4000000	7025197.693	3974317.606
ENST00000530478	0.874469913	-1.807055005	0.016835147	low	5999990.727	10999989.06	13999790.99	4000771.905
ENST00000591885	-0.677873715	-0.906936286	0.010284476	low	15997866.26	10000040.07	15000470.88	7999997.769
ENST00000313117	-1.58563327	-0.52534922	0.490778507	n/a	18002118.57	5997916.858	12997751.19	9030719.348
ENST00000313182	-1.485430956	-1.486771325	1.21102972	mid	14000040.07	5000000	14007215.52	4997917.065
ENST00000313250	-0.323264086	1.667333622	1.020626834	mid	20018529.66	16000000.24	11034594.64	35048853.55
ENST00000476805	-0.849466148	0.393222431	0.313462252	n/a	9009170.247	4999999.985	15992609	21003470.74
ENST00000313368	-0.587164802	-1.261077948	1.611617111	n/a	6009171.208	4000003.396	11983747.52	5000004.109
ENST00000313401	-0.491393731	-0.584245495	0.478325475	n/a	7029011.552	5000000	5999961.625	4001962.861
ENST00000313525	-0.999980771	-1.346614376	0.667413725	mid	11999834.3	5999997.123	12712375.22	4998680.552
ENST00000313732	-2.262936158	-1.267338066	1.420143957	mid	23998601.83	5000049.206	18999874.93	7893033.926
ENST00000313806	-0.584374782	-1.12589794	0.601620045	mid	8999999.999	6002444.75	8729497.212	4000001.725
ENST00000557647	-1.486879277	0.212094979	0	low	13992313.71	4992226.382	10987513.31	12727595.51
ENST00000393119	-1.710924372	0.415084981	0.597552591	mid	12999999.94	3971035.724	15000340.76	20001112.61
ENST00000314011	-0.459239271	0.478628345	0.536847455	mid	10998533.52	8000000.001	7894255.832	11000000
ENST00000337714	-1.000884314	-1.736552384	1.614973106	n/a	7999987.333	3997542.582	20994572.31	6300175.903
ENST00000314134	-0.224769877	-0.124942929	0.853428671	mid	7002460.812	5992226.378	5452320.01	4999997.282
ENST00000314355	-1.585136647	0.766604419	2.333005702	high	15002259.43	5000149.544	7053586.108	11999990.37
ENST00000314358	-1.847874534	-0.605410493	1.037365533	mid	17998473.33	5000000.017	12171292.65	7999999.999
ENST00000314393	-1.219651588	0.2887341	1.04792096	mid	13973450.91	6000009.825	4999970.779	6107803.984
ENST00000588025	-0.585089454	-0.294224708	0.120602225	low	11989619.2	7992376.133	8576616.39	6994320.401
ENST00000314761	-1.287253352	-0.087485892	1.567209932	n/a	21970758.33	9002086.385	17000006.56	15999750.53
ENST00000588687	-1.580346668	-0.255462532	0.317357032	n/a	11961667.94	4000000	13029051.84	10914677.99
ENST00000315579	-0.678071924	0.146236171	1.491351887	mid	8000000	4999999.936	9047659.536	10012850.31
ENST00000315758	-1.137455176	0.223095815	0.668943804	mid	10999960.19	5000149.468	5997075.313	6999999.923
ENST00000315796	-1.393733006	-1.483661699	0.660668199	mid	21000189.67	7992226.378	13987740.45	5001737.441
ENST00000367084	-1.664481946	0.583174396	0.15473064	n/a	16033923.3	5058023.104	4005476.701	6000772.964
ENST00000535572	-0.774044015	-0.460179007	1.224618515	mid	11969441.33	6999441.914	11005742.41	8000030.806
ENST00000619550	-1.836033528	0.004519659	0.25927461	n/a	25000009.84	7002272.609	11980173.14	12017763.34
ENST00000316156	-1.169201941	0.73692289	0.514724356	mid	9000176.434	4002083.707	6000000.001	9999704.004
ENST00000316199	-0.807440264	-0.006243573	0.767183333	mid	7000414.554	4000000.262	7897701.809	7863596.659
ENST00000622607	-2.320108041	1.392731775	0.244795737	n/a	24971765.07	5000657.692	8000510.197	21007371.87
ENST00000457167	-1.690384776	-0.347923303	0.413212561	n/a	29021889.82	8992266.454	14000000	11000000
ENST00000316637	-0.576925547	-0.999973303	0.834894799	mid	8999999.243	6033517.516	7999852.034	4000000.037
ENST00000316757	-1.263233674	0.667747025	0.521143316	mid	12002082.93	5000177.206	5028276.387	7987870.681
ENST00000456769	1.44E-05	0.000887706	0.038351516	low	3999959.929	3999999.935	11000009.17	11006779.68
ENST00000317089	-0.590415181	-0.782814137	1.225479864	mid	9034345.607	6000176.435	16984743.9	9872075.469
ENST00000394919	-2.071617951	-1.760400946	0.346247322	n/a	21007561.55	4997542.567	17089570.93	5044262.394
ENST00000317173	1.585135588	0.491736497	0.556869127	mid	3999954.831	12001304.26	4997622.845	7027339.152
ENST00000317201	0.22129032	-0.807355929	0.960540221	mid	5997917.065	6992226.378	7000000	3999997.208
ENST00000317376	-0.87267712	-2.097837552	0.840104839	mid	10992050.16	6003115.674	17000012.67	3971341.332
ENST00000468148	-1.195447098	-0.499617475	0.531446982	mid	16031322.28	7000094.616	17001186.01	12024841.84
ENST00000467084	-1.585675874	0.830918489	0.020764848	low	15000010.8	4997531.846	6999954.864	12451642.09
ENST00000317578	-1.468414515	-0.676254942	0.613011537	mid	11068704.83	4000000	7989931.42	5000000.289
ENST00000427710	-0.630910544	-0.240835569	0	low	17034086.47	11000080.14	18908900.8	16001752.65
ENST00000397443	-1.905906193	-0.185382235	0.2728683	n/a	14989768.45	4000000	14998206.12	13189663.16
ENST00000539503	-0.85054377	1.000090672	0.011137794	low	9029055	5007294.227	7999665.397	16000336.36
ENST00000328697	0.885372603	0.227897969	1.115687047	mid	5973421.208	11034352.41	7684902.866	8999999.952
ENST00000318003	-0.998345168	-0.415037692	0.781517704	mid	7990828.791	3999999.935	8000000.454	5999999.538
ENST00000318008	-0.736609508	-0.156734014	1.80401533	n/a	9997532.104	6000000	11147733.45	10000113.67
ENST00000564814	0.115204394	0.349940079	0.37650761	n/a	12000000.91	12997542.83	8915712.632	11363144.32
ENST00000579820	-1.389540043	-0.192638051	0	low	20961084.63	8000562.425	7999999.355	7000033.529
ENST00000380393	0.362834909	-0.309213909	0.472876339	n/a	7000000	9001652.246	16110984.93	13002876.26
ENST00000298288	-1.26303442	0.683717858	0.368048748	n/a	12000000.08	4999999.985	8224453.489	13210724.41
ENST00000489418	-1.585195177	-1.477159467	0.22110869	n/a	15002277.53	4999952.724	13999979.53	5028727.385
ENST00000318407	-0.588451997	-0.240438602	1.450104319	mid	12029024.75	7999976.594	13005703.87	11009171.32
ENST00000416007	-1.412050738	0.748335593	0.915634069	mid	32011024.83	12029011.8	23211369.3	38991704.59
ENST00000396865	0.678285017	-1.321943198	0	low	4999261.464	7999999.999	14999634.56	5999791.014
ENST00000318782	-1.700541805	-0.143419089	0.864208987	mid	13001493.36	4000176.43	9940658.877	8999983.701
ENST00000400202	-1.00011874	0.191052028	0.610271466	mid	8000658.463	4000000	7007761.025	8000031.082
ENST00000318950	-0.324571377	0.32243745	0.700395622	mid	5009169.385	4000000.055	3998588.033	5000000.02
ENST00000319074	-1.281019038	-0.159171593	1.143086656	mid	33936642.83	13965089.46	20099623.79	17999999.99
ENST00000319080	-1.169689594	-0.04926805	0.986230096	mid	9000012.874	4000658.463	9312658.401	9000000.05
ENST00000319264	-0.318471073	0.023021525	0.494329947	n/a	10018900.59	8034349.537	8005596.98	8134369.433
ENST00000444761	-0.677296553	-0.104576655	0.077852809	low	7994941.582	4999524.676	14001114.68	13022126.3
ENST00000370728	-0.679725738	0.884095837	0	low	8009171.452	4999997.127	4000000.163	7382430.633
ENST00000319670	-0.222389866	0.22239199	0.843668101	mid	7000000	6000010.627	5999967.81	6999960.352
ENST00000622395	-0.311981817	-0.361095286	0.04693236	low	4965647.381	4000000	9002357.087	7008994.567
ENST00000319838	-2.137378898	0.151983912	1.186176277	mid	21997923.34	4999959.929	9000000.049	9999867.1
ENST00000445273	-1.811885176	-0.599279729	0.115024734	low	14044031.68	4000000.207	8999625.53	5940503.618
ENST00000612608	-0.133392554	-0.111956845	0.526443961	mid	10970984.75	10002082.94	12973978.04	12005238.43
ENST00000531214	-1.164400185	1.325206365	0	low	8965600.309	4000000	3998615.722	10019280.5
ENST00000621999	-0.874470513	0.185590001	0.45412959	n/a	11000010.74	6000000.055	7913414.199	8999783.352
ENST00000562285	-0.584962501	-0.513472677	0.214903692	n/a	9000000	6000000	10017713.75	7017750.767
ENST00000393300	-1.707687046	-1.137483076	0.028694367	low	13000657.55	3980157.837	10998681.06	4999471.341
ENST00000320585	-0.841194667	1.080601922	0.526694581	mid	8974095.825	5009171.207	9951645.818	21046917.7
ENST00000335325	-0.006969408	-0.004018614	0.43528203	n/a	6029011.759	5999956.89	13000009.48	12963848.46
ENST00000320805	-2.321866105	0.228149422	1.190712589	mid	19998940.4	3999959.946	6000000.055	7027989.011
ENST00000511792	-0.485448013	-0.137447469	0	low	14000190.56	9999989.264	11004698.9	10004660.45
ENST00000320892	0.000715845	-0.11576066	1.041387553	mid	3997906.327	3999890.523	13002670.86	12000107.55
ENST00000588030	0.680720725	0.862350846	0.01435603	low	4990828.792	8000000.771	4999783.34	9089597.585
ENST00000488625	-1.45945345	0.127088979	0.088506056	low	11000039.62	3999953.878	8003295.311	8740301.962
ENST00000497650	-0.26322424	-0.441366458	0	low	5999999.284	4999341.533	10999981.58	8100790.767
ENST00000321442	-0.319683356	-0.26015444	1.25520253	mid	4992226.378	4000000.001	5988039.964	5000004.559
ENST00000321556	-1.170776269	-0.007447159	0.81696739	mid	9004914.835	3999823.565	8041432.631	8000029.892
ENST00000321562	-1.105980754	-0.696859795	1.388072769	mid	14999839.65	6968723.527	8999989.459	5552215.316
ENST00000280969	5.12E-05	0.359105414	0.357036758	n/a	4999999.229	5000176.641	6994330.52	8971140.376
ENST00000321765	-1.013465621	0.288412455	1.192857258	mid	8043537.303	3984405.481	9006938.245	11000134.24
ENST00000321990	-1.803991038	0.734663876	0.801516214	mid	13965445.82	3999441.879	6009483.425	9999838.933
ENST00000321998	-1.688312283	-0.160384163	0.984561516	mid	29029636.45	9007597.209	11175847.12	10000000.19
ENST00000322038	-0.763166622	0.233579209	0.54013043	mid	16988732.98	10009789.52	5953655.303	6999999.921
ENST00000484633	-0.80895837	-0.06802427	0	low	7007784.304	4000000	10000123.55	9539552.888
ENST00000322310	-1.171300425	0.277396226	1.472125753	mid	9008584.433	4000000	4999999.986	6060027.4
ENST00000322344	-0.511541283	0.192497589	0.88160945	mid	9978949.485	6999959.929	7000728.079	8000014.195
ENST00000392329	-0.000189499	-0.302836281	0.09865999	low	14001798.97	13999959.94	11013970.38	8928553.385
ENST00000464873	-0.000215054	-0.362582218	0.312602554	n/a	5000187.172	4999441.879	9000075.722	7000000
ENST00000361921	-1.360372306	-0.24097009	1.036880697	mid	17971028.43	6999387.888	12997926.16	10998534.97
ENST00000461347	0.000100115	-0.677878896	0.931604306	mid	6999341.02	6999826.753	15999698.9	10001149.72
ENST00000322886	-0.263034406	-0.106877551	0.737949215	mid	6000000	5000000	13998336.05	12998794.16
ENST00000322897	-0.322636986	-0.637692949	0.829647212	mid	5002457.433	4000000	10000033.35	6427420.932
ENST00000322927	-3.170688379	-0.452329688	0.963116985	mid	45023817.28	4999999.999	26001967.19	19003841.61
ENST00000512215	-1.181900963	-0.74788006	0	low	9009172.034	3970975.781	7000136.1	4168426.544
ENST00000487078	-1.874308055	-0.92424689	0.359201595	n/a	21997544.04	6000000	16985271.92	8950482.892
ENST00000323116	-0.584957331	-0.645254712	0.524398719	mid	5999978.526	4000000.017	14007688.73	8956234.567
ENST00000580241	-1.32278929	-0.193945353	0.705418075	mid	9999823.874	3997542.565	8007214.105	7000000.524
ENST00000545180	-1.678018073	-0.272141542	0.500424482	mid	15999402.99	5000000	12075990.62	10000000
ENST00000323468	0.000806042	0.136656367	1.269414867	mid	3999847.575	4002082.936	10909528.44	11993436.63
ENST00000432802	-1.415088792	-1.256847011	0	low	16000568.86	6000000	19119986.58	8000901.667
ENST00000323557	-1.104497635	0.696353323	0.727466428	mid	12963921.24	6029058.054	7999806.582	12962916.54
ENST00000323666	0.004096796	-0.548685194	0.905988438	mid	9971643.512	10000000.06	5999907.852	4101794.316
ENST00000585033	-1.187446168	0.647482115	0.02798802	low	8965650.463	3936632.635	7000138.696	10965241.05
ENST00000526589	-0.169917814	-0.80316416	0.150564571	n/a	8999957.052	8000001.681	12000000.01	6877090.552
ENST00000344442	-2.002772702	-0.303001132	0.074082858	low	15999625.52	3992226.378	4943987.874	4007420.979
ENST00000559275	-1.71189167	-0.577404554	0.868438114	mid	36034908.8	11000000	25471897.84	17070459.59
ENST00000282486	-0.222234103	1.080234688	0.005970493	low	7000000	6000658.463	5675129.404	11999380.15
ENST00000324225	-1.46033554	0.159790795	0.640909558	mid	10981657.58	3990828.792	8877898.966	9917724.056
ENST00000324344	-1.325946672	0.083611656	0.591298395	mid	25000508.16	9972386.805	15000024.61	15895038.64
ENST00000470018	-2.62E-07	-0.674939795	0	low	5000000.909	5000000	8000000	5010866.857
ENST00000324501	-0.2222929	0.143137649	0.67910069	mid	6999517.062	5999999.935	10003327.41	11046716.52
ENST00000402825	-1.321964394	0.137570767	0.002308612	low	15000377.27	5999999.945	10000002.68	11000515.66
ENST00000555044	0.807291288	0.318101461	0.028225835	low	4000176.435	7000000	8000000	9973510.939
ENST00000550308	-1.115183773	0.992537871	0.068480117	low	12997356.06	6000000	6031094.503	11999960.17
ENST00000469351	-1.584965036	0.169925001	0	low	14992215.64	4997396.433	8000000	9000000
ENST00000409469	0.409340439	0.803822424	0.392746182	n/a	5999442.366	7967730.504	3999659.194	6982286.228
ENST00000339818	-0.26309495	0.263034406	0.403105072	n/a	6000040.071	4999823.565	5000000	6000000
ENST00000325680	-1.326105826	-1.165806698	1.207445854	mid	10028968.03	3999987.329	10999964.06	4902848.584
ENST00000325748	-1.764659081	-1.46E-06	1.329552448	mid	16989684.73	5000000	6000006.068	6000000
ENST00000326005	-1.485426827	-0.265722351	0.887858571	mid	14000000	5000000	6011263.273	5000061.554
ENST00000326152	-1.009946218	-0.13172714	0.832339633	mid	9999999.996	4965647.585	11766794.71	10740001.85
ENST00000326199	-1.003485978	0.073107533	1.663433295	n/a	12029008.66	5999989.052	9480675.153	9973482.422
ENST00000394672	-1.004948829	-0.847991927	0.000260558	low	10034355.81	4999997.128	9000000	5000017.258
ENST00000326621	-0.585127401	-0.286312729	0.579652146	mid	6000685.867	4000000.018	4888053.25	4008179.927
ENST00000587394	-0.652077287	0.221836482	0.273740449	n/a	10999999.98	6999997.123	5144839.477	6000000.191
ENST00000326648	-2.06E-07	0.167177465	0.962361758	mid	6000000	5999999.142	8002697.69	8985905.414
ENST00000368074	-1.698216615	-1.090541555	0.984661406	mid	12979983.24	4000000	7999998.678	3756679.939
ENST00000326912	-1.118361639	0.42826571	1.614199888	n/a	13026017.27	6000000	5932004.9	7982194.87
ENST00000327347	-1.585385425	1.233284739	1.332216206	mid	15026050.68	5007215.486	6993270.282	16441294.68
ENST00000327536	0.001138523	-0.600337948	0.727951772	mid	8992897.452	8999997.123	6064286.636	3999999.995
ENST00000616212	-2.52E-05	0.584920493	0	low	5000000.017	4999912.653	6000000	8999737.947
ENST00000328333	0.678114493	-0.853642046	0.576967573	mid	4999850.452	7999996.879	9000100.441	4980529.246
ENST00000328379	2.16E-05	-0.113971494	0.961229773	mid	9999999.983	10000149.79	11000446.28	10164861.52
ENST00000586680	-0.166337485	-1.219043958	0.070810039	low	8978584.93	8000835.156	13967717.8	6000074.665
ENST00000328709	-0.677984556	-0.777291648	0.944119292	mid	8000408.588	5000558.121	12000115.12	7001600.237
ENST00000357512	-1.004086756	-0.415134073	0.071277992	low	12034026.43	5999992.796	8000535.539	6000000
ENST00000328848	-0.5849625	-0.736965601	2.074867617	high	5999999.999	4000000	10000000.04	5999999.999
ENST00000329138	-1.736743961	-2.004174082	1.360212718	mid	19971019.66	5992226.378	16029276.53	3995741.698
ENST00000525361	-1.998343198	0.877105518	0.143725961	low	15990870.47	4002311.264	5989188.122	11000261.89
ENST00000329153	-0.485417087	-0.615922557	0.492911179	n/a	6999952.739	5000000	5973587.316	3897840.39
ENST00000329271	-1.000014409	0.091479072	0.726400347	mid	7999999.757	3999959.929	9473610.734	10093771.77
ENST00000582198	-0.850921518	-0.010035347	0	low	18036435.46	9999949.604	7000013.815	6951490.868
ENST00000330295	-1.169591036	0.584962485	0.714255974	mid	8997916.858	4000000	6000000.055	8999999.985
ENST00000394729	0.318624067	-0.585710292	0.940681306	mid	4009171.208	5000000	6000000.206	3997927.358
ENST00000507955	-0.678062184	0.193314027	0.187265992	n/a	8000021.405	5000047.069	6996980.014	8000257.286
ENST00000330579	-0.171388737	-1.317187878	1.112360307	mid	9000381.691	7992226.378	9997842.125	4012298.297
ENST00000622495	-1.169723707	-0.737099805	0.301216702	n/a	8999999.943	4000558.121	10000000	5999441.862
ENST00000525102	-1.278937777	-0.807405419	0.220028024	n/a	17000026.24	7005690.686	13998975	7999134.294
ENST00000288723	-1.381722893	-0.73449992	0.43248986	n/a	13028970.71	5000000.771	10000000.25	6010263.371
ENST00000331134	-2.147533724	-0.344143144	1.54603775	n/a	22000618.1	4965498.038	14000554.99	11029297.27
ENST00000331173	-1.000031815	-0.169841533	0.657823321	mid	8000176.429	4000000.004	9001641.6	8001922.146
ENST00000331272	-0.264445924	0.415051965	1.001717275	mid	6005693.578	4999850.452	8999999.387	12000119.5
ENST00000553672	-0.291252696	0.652244787	1.703409181	n/a	11002082.92	8990816.126	6996911.443	10996427.68
ENST00000331380	-2.244669411	-1.767763814	1.047352761	mid	18957138.71	3999999.758	17026286.53	5000000.001
ENST00000331456	-0.731281008	0.895897431	0.791522933	mid	14997974.94	9034312.413	7000024.467	13025414.66
ENST00000331462	-0.170385331	1.008232151	0.670001726	mid	9000558.35	7997943.951	7977639.718	16046581.97
ENST00000331536	-0.676641035	-1.099968029	0.61927077	mid	7992070.956	5000000.909	15005141.94	7000301.367
ENST00000331552	-0.152084662	1.318753994	0.900440871	mid	10000565.46	9000000.054	4008809.058	9999997.237
ENST00000331710	0.222382848	1.575335799	1.092194121	mid	6000039.828	7000000.017	4026780.369	12000000.7
ENST00000331738	-0.891988857	0.885745255	0.866711382	mid	12990128.33	6999999.996	7007725.506	12948306.53
ENST00000331758	-1.764874821	-0.70190416	1.10031884	mid	16992225.35	4999999.942	26016998.36	15994216.98
ENST00000331808	-2.24719662	1.33217956	1.260743785	mid	19000214.68	4002072.199	8000012.624	20142653.39
ENST00000575994	0.192613297	0.11692959	0	low	7000000	7999823.772	7999617.795	8674981.388
ENST00000528718	-1.455622645	-0.856197935	0.826748409	mid	10970988.44	3999997.123	8999748.411	4971519.054
ENST00000332395	-1.512079958	0.448050064	1.015286389	mid	19994647.62	7010231.037	10985989.25	14987033.52
ENST00000332830	-1.997344919	-0.552494754	0.767463104	mid	19999844	5009171.208	8325018.766	5676331.201
ENST00000479153	-2.03E-06	0.222028616	1.531681966	n/a	9000000	8999987.333	6001508.301	6999994.267
ENST00000541945	-0.137501614	-0.518041832	0.382343092	n/a	10999999.15	10000012.46	10024924.65	7000595.532
ENST00000333082	-0.777957803	-0.351568206	1.483020705	mid	11999341.47	6997916.857	17001601.57	13324694.45
ENST00000409634	-1.909411802	-0.136310797	0.095529544	low	15026798.21	4000149.548	22986601.39	20914193.72
ENST00000333130	-0.322636981	-0.837996938	0.75454403	mid	5002457.409	3999999.995	9000000.058	5034777.673
ENST00000333151	-0.995583377	-1.126724118	0.820888166	mid	13938893.2	6990815.345	10918117.42	5000000
ENST00000451419	-0.222391667	0.847538301	0.047075786	low	7000000	6000003.136	5001878.341	9000519.464
ENST00000573081	-1.582882005	0.473059531	0.096648663	low	14999999.55	5007215.501	4999999.987	6940249.95
ENST00000333396	-0.478602926	0.73695992	0.537495457	mid	7007391.991	5029010.885	9000000	14999941.01
ENST00000333479	-1.281328775	0.578247653	1.083136971	mid	17014392.05	7000000	4000000	5972138.624
ENST00000334220	-1.324608565	0.811274137	1.464872404	mid	15027895.31	6000000	6835947.025	11995449.82
ENST00000612514	-0.584951129	0.349149636	0.159676054	n/a	5999952.707	4000000.001	5494927.465	6999491.286
ENST00000334287	-0.352410964	0.81281077	0.840144376	mid	8938523.749	7001313.547	4000000	7026522.058
ENST00000446510	-1.003807453	0.373257485	0	low	12031711.22	5999999.945	6971164.883	9029569.683
ENST00000551018	-1.008014285	-0.110188816	0.023052597	low	9997358.942	4970988.396	12995946	12040312.51
ENST00000334575	0.592474124	0.415170323	0.497166094	n/a	7958980.553	12000792.5	11998950.03	16000073.04
ENST00000357207	-1.169636723	-0.133942282	0	low	8998201.805	4000000	11000482.42	10025154.79
ENST00000557325	-1.139746022	-0.540180142	0.50089757	mid	11018342.41	5000558.644	12024885.08	8269333.527
ENST00000394152	-1.580808887	0.485424194	0.200230612	n/a	11965500.9	4000000	5000001.528	6999989.363
ENST00000334955	-1.138051025	-0.001018827	0.611377009	mid	11004168.95	4999997.123	4999999.711	4996469.971
ENST00000612225	-0.801361015	0.000436392	0.724803258	mid	6970977.712	4000000	10000236.43	10003261.8
ENST00000335099	-0.807356408	-0.193366382	0.903259329	mid	7000007.219	4000000.004	8004268.512	7000234.169
ENST00000528712	0.269049813	0.002402998	0.536591266	mid	5002809.516	6028455.111	6000205.194	6010207.651
ENST00000535334	-1.90967841	1.287676278	0.016342387	low	15029012.73	3999999.793	5852109.211	14287018.49
ENST00000432059	-1.458413937	0.678073818	0.466652643	n/a	10992213.78	3999989.259	4999999.272	8000009.444
ENST00000398174	-0.847999055	0.130842436	0.343790526	n/a	8999999.244	4999992.135	10959577.91	12000002.21
ENST00000335783	-1.734785679	0.299749757	1.010773012	mid	19968102.54	5999489.156	13000000.01	16002101.5
ENST00000380591	-1.581265878	-1.658004143	0.845276064	mid	11975524.53	4002082.936	12801521.97	4056510.7
ENST00000335999	-0.321177308	0.028241474	0.873492658	mid	5000000	4002082.166	8893297.692	9069103.553
ENST00000336053	-2.427276107	-0.941797934	1.473247495	mid	43027956.65	7999591.427	24979537.08	13003940.02
ENST00000511355	-2.323449925	-0.812422276	0.217442355	n/a	25029680.69	5000658.398	7024630.188	4000000.001
ENST00000566157	-1.718344634	-0.999894534	0.822734778	mid	23034357.94	7000077.266	16001804.69	8001487.259
ENST00000435504	-2.521252777	-0.69635548	0.360432464	n/a	22963142.91	3999987.333	8102030.831	5000000.001
ENST00000336216	-1.255722138	-0.396654651	1.087731741	mid	11999461.54	5025181.224	9215200.091	7000028.719
ENST00000560674	-1.38E-06	0.203184653	0.169312273	n/a	13000000.58	12999988.12	5999099.157	6906383.901
ENST00000586622	-1.585162431	-0.192668484	0.481218974	n/a	18002456.65	5999987.34	7999999.975	6999886.411
ENST00000336576	-1.147470814	-0.998328602	0.522841829	mid	20001537.47	9029012.323	17975679.53	8998258.434
ENST00000374078	-1.508445499	-0.037944707	0.814686997	mid	16987526.68	5970941.411	28164395.88	27433293.21
ENST00000336755	-1.170950123	-1.148482473	0.662460333	mid	9004914.592	3999341.482	8867224.575	4000000.392
ENST00000563262	-1.316984097	-0.591668156	0.245983967	n/a	9965789.473	4000000	10546200.23	6998196.777
ENST00000336854	-0.847996444	0.584708874	1.266274042	mid	8999997.123	5000000.004	5999999.942	8998417.846
ENST00000336926	-0.489754934	-0.344467473	0.611521511	mid	7000658.463	4985491.324	12105055.03	9533924.886
ENST00000337227	-0.677149507	0.882420939	1.420219878	mid	15990832.17	10000662.06	7939855.786	14636855.51
ENST00000480058	-1.37240279	-1.043061535	0.927958777	mid	13027639.36	5031892.119	18543286.05	8998992.469
ENST00000548804	-0.993916437	0.157805	0.032882803	low	9957913.98	4999996.606	6274714.538	6999999.538
ENST00000337743	-1.411745094	-0.3978908	0.903891064	mid	15987926.08	6009170.298	17000000.19	12902440.36
ENST00000356053	-1.190755515	-0.175316817	0.693664526	mid	15999999.76	7009174.118	9025825.043	7993027.187
ENST00000300150	-0.875070206	-0.944870403	0.077969686	low	11000003.4	5997502.516	9028450.574	4690065.323
ENST00000378641	-1.419458094	0.777609047	0.689047671	mid	16049573.74	6000176.678	7000010.691	12000030.54
ENST00000338128	-1.263034397	-1.90E-06	0.545980925	mid	11999999.94	5000000.004	4999997.595	4999991.022
ENST00000380472	-1.849537762	2.33E-05	0.197439357	n/a	17999987.33	4994659.138	10999822.69	11000000.12
ENST00000360272	0.321884925	0.129859584	0.020253524	low	4000000	4999850.387	10000000.1	10941872.11
ENST00000338272	-1.222582793	0.321612597	0.852752562	mid	14000196.05	5999292.33	7109150.413	8884494.883
ENST00000471231	-2.807301943	-0.765335978	0.025551377	low	28000206.79	4000176.435	13598141.54	8000008.924
ENST00000461096	-1.129161938	0.84686355	0.957758569	mid	11000039.54	5029011.552	5001794.946	8996160.897
ENST00000260385	-0.998873118	-0.415030512	0.023170615	low	9992186.362	4999997.128	7999962.061	6000000.607
ENST00000446848	-1.131345463	-0.262258886	0.284026709	n/a	10957710.14	5002082.936	12000036.72	10005407.56
ENST00000338591	-0.845351332	-0.215612356	0.705646511	mid	8999989.469	5009171.414	6999502.958	6027835.818
ENST00000457657	-1.86353241	-1.233133412	0.628777067	mid	40028726.31	10999998.3	14100462.78	5998231.468
ENST00000493373	-0.853582713	-0.9995244	2.162122121	high	9034913.618	5000000	7999898.504	4001268.095
ENST00000471658	-1.704777212	-0.431634761	0.75158008	mid	13002457.49	3988745.855	8000094.697	5931439.672
ENST00000338961	-1.765326167	2.16E-06	0.654927962	mid	16997542.38	5000000	6999989.51	6999999.999
ENST00000338977	-0.010343719	-0.584962363	0.671949988	mid	6043347.187	6000173.04	6000000	4000000.382
ENST00000233156	-0.518748778	-0.485428804	0	low	12905529.98	9007761.975	7000000.07	4999993.2
ENST00000339092	-1.157756502	-0.037237705	0.613390386	mid	20003267.11	8965644.192	5000000.004	4872595.261
ENST00000376542	-1.136145472	0.387023123	0.450321485	n/a	21979307.77	10000003.31	13000000	17000000
ENST00000229405	-1.379529076	-0.293765151	0.07380117	low	13009171.41	5000000	11026514.71	8995102.964
ENST00000339488	4.24E-05	-0.09295306	0.938566254	mid	5999999.982	6000176.432	15998642.07	15000352.44
ENST00000331872	-0.650210094	-0.290611904	0.060316627	low	11000150.45	7009158.539	11000024.92	8993127.875
ENST00000368699	-1.263541505	0.363045709	0.254965012	n/a	12004218.68	5000000	7000017.253	9002989.808
ENST00000176643	-0.999997574	-0.188309467	0.043151171	low	7999988.089	4000000.771	8998827.919	7897673.018
ENST00000339697	-0.455621183	0.12558321	1.730498035	n/a	10970985.22	8000000.005	11000002.74	12000438.25
ENST00000357641	-1.768655662	-0.387276239	1.019463172	mid	17029569.7	4997873.599	17000000.05	12997719.43
ENST00000339834	-1.123128973	0.906891919	0.898044693	mid	12994306.44	5965647.586	8000000.53	15000014.75
ENST00000537259	-2.087446814	0.378510068	0.076849714	low	16999814.49	4000000.787	9999988.081	12999970.49
ENST00000397323	-0.584963538	-0.325138911	0.629247473	mid	6000000	3999997.123	10027939.08	8004516.825
ENST00000371146	-2.08740679	-1.378560574	1.212011719	mid	16999339.54	4000000	13000341.13	4999961.548
ENST00000367306	-0.462395201	-0.133867272	0.082609822	low	11034353.18	8008516.139	10994784.23	10020482.79
ENST00000343150	0.40917044	-0.804051244	0.422619383	n/a	6000149.548	7967730.765	6983988.793	4000000
ENST00000340356	-1.584768496	-0.419544496	1.174344784	mid	11998386.43	4000000	19000011.21	14205560.67
ENST00000340487	-1.355833896	1.106081829	0.755896189	mid	17990395.84	7029008.158	6976358.556	15017325.76
ENST00000340611	-1.000002293	-0.596965797	0.981465684	mid	8000012.715	4000000	12100200.86	7999962.812
ENST00000340622	0.321928098	-0.834706067	0.512360155	mid	3999999.991	5000000	8983055.153	5036774.441
ENST00000492509	-0.807282794	-0.580449603	0.035233441	low	6999996.606	4000198.047	9000000.349	6018798.235
ENST00000614479	-1.590267703	-0.584953721	0.229353374	n/a	12044208.66	4000000	9000002.838	6000038.405
ENST00000376447	-0.000822956	0.20003482	0.00568708	low	3999823.564	3997542.597	14000039.9	16082210.94
ENST00000417775	-1.000002372	-0.584291249	0.367704335	n/a	8000012.668	3999999.756	14992219.52	9999464.44
ENST00000612948	-0.01233651	0.718989678	2.82E-10	low	4034351.505	4000000.771	4809979.338	7917365.066
ENST00000340957	-0.32191953	-0.521597588	0.587570666	mid	9999999.728	8000047.276	10026729.04	6984619.611
ENST00000340990	-1.182254742	-0.330059961	1.617433371	n/a	8999292.263	3965648.491	15067812.77	11986496.6
ENST00000341023	-2.199598677	-1.931296904	0.723509853	mid	22967577.19	5000000	19069895.06	5000000
ENST00000341165	-0.738212693	-0.656864043	1.315086171	mid	14999962.45	8992201.043	10999983.66	6976799.784
ENST00000341329	-0.585074302	0.011000714	0.498346399	n/a	18000557.71	11999441.87	15972143.18	16094398.1
ENST00000466801	-1.406800781	-0.092595872	0.195740843	n/a	15999997.06	6034352.409	15999999.86	15005340.12
ENST00000378625	-1.000018013	-0.153038022	0.115852052	low	12000149.55	5999999.859	10002074.24	8995411.569
ENST00000392594	-0.993177543	-0.362101853	0.320638485	n/a	12000000.01	6028441.003	8997849.073	7000598.729
ENST00000341776	-0.777602485	0.484119018	0.938976795	mid	11999889	6999959.969	5000002.846	6993661.327
ENST00000341865	-0.999963418	-0.381926016	0.507807314	mid	13999998.28	7000176.641	13001813.77	9977753.131
ENST00000342016	-1.485208036	1.138066217	1.192885114	mid	13997876.99	5000000	5000000.605	11004292.49
ENST00000392717	-1.502500019	0.411773128	0	low	16999996.21	6000000	9020379.519	11999989.7
ENST00000512351	1.012526972	0.329678645	0	low	3965694.862	8000558.121	3999990.036	5026921.119
ENST00000310604	-2.766482354	-0.416855649	0.290033275	n/a	34026733.91	5000645.796	12013017.52	8998415.781
ENST00000443649	0.90887811	-0.337325051	0.007451563	low	7994249.371	15009881.55	10108778.18	8001173.871
ENST00000342415	-0.766445923	0.082874115	1.260364796	mid	16997516.71	9992226.363	14164861.48	15002371.87
ENST00000344795	-2.699283316	-0.247810657	1.408083863	mid	25965639.64	3997917.065	23748031.28	19999962.04
ENST00000360663	-1.175084188	-0.015287404	0.121943416	low	9032242.296	4000000	10001663.49	9896241.192
ENST00000360689	1.174988699	0.405020683	0.173549001	n/a	3997917.009	9026941.284	9000001.015	11916972.38
ENST00000342711	-0.67781083	-0.586241039	0.482011282	n/a	7999445.268	5000558.129	8999999.957	5994685.036
ENST00000526495	-1.218704119	0.232437082	0.164000518	n/a	14031766.57	6029007.934	9921193.893	11655595.61
ENST00000343470	-1.485241533	-0.256062909	1.494588671	mid	13998202.01	5000000	9551320.094	7997988.648
ENST00000397601	-0.584962701	0.785786403	0.443073578	n/a	6000000.832	4000000	6999319.956	12067050.33
ENST00000302904	-0.652075182	-0.373209707	0.293810542	n/a	10999988.35	6999999.936	16988388.51	13116104.49
ENST00000343677	-0.263034278	-1.222086304	1.240901034	mid	12000002.93	10000003.33	23488323.06	10068560.33
ENST00000310528	-0.807219208	0.24102573	0.371756643	n/a	6999341.541	4000000	11000141.05	13000325.57
ENST00000267811	-1.127628933	-0.192644972	0.441602455	n/a	11000026.89	5034352.414	7999999.529	7000000.102
ENST00000343938	-1.419127649	-0.004275677	1.160666575	mid	16032282.14	5995085.164	6999952.569	6979237.707
ENST00000344034	-2.135149	0.933160886	2.162017461	high	21963916.91	4999952.724	10999576.61	21003196.06
ENST00000437822	-0.999648176	-0.005008295	0.280586565	n/a	9997914.394	5000176.421	6999999.998	6975741.729
ENST00000344120	-1.448925069	-1.000108054	0.964592886	mid	10999385.42	4029011.552	10000000	4999625.527
ENST00000391834	0.254041773	-1.32107433	0	low	5002457.418	5965647.586	9994083.905	4000000
ENST00000344293	-1.16992524	0.289319557	0.918925801	mid	8999999.756	3999999.229	9000040.07	10998622.8
ENST00000373664	-2.280847943	-0.661050543	1.108602228	mid	28992724.33	5966029.272	18974803.07	11999999.7
ENST00000344417	-0.490966001	-0.000822976	0.985303848	mid	7026927.901	5000000	5002853.028	4999999.997
ENST00000344450	-1.35659096	-0.106239638	0.668329995	mid	17999365.95	7028823.472	19878461.47	18467216.93
ENST00000392011	-0.002241312	1.225372543	1.451913789	mid	5007773.828	4999999.997	5986418.699	13997193.94
ENST00000484368	-1.702616134	-0.528734448	0.175247619	n/a	13011628.42	3997542.826	9994833.815	6928044.184
ENST00000355917	-0.775073979	-0.819961982	0.177261119	n/a	11965647.58	6992229.772	12356540.26	6999447.118
ENST00000378344	-0.997918468	-0.32303687	1.428848848	mid	7999826.96	4005688.751	10007688.51	8000000.092
ENST00000357388	-0.315358519	0.137962895	0.43289717	n/a	9990665.409	8029010.781	7270411.248	7999999.261
ENST00000344894	-1.137505182	-0.26298729	0.701883015	mid	11000012.64	5000000	5999988.855	5000154.006
ENST00000409947	-0.32210205	0.819678323	0.917748059	mid	9999822.656	7998893.586	9064757.268	15999409.02
ENST00000264663	-0.807174123	-0.169925002	0.4647339	n/a	14058050.76	8034178.65	9000000.004	8000000
ENST00000344924	-1.999999462	-0.356787328	0.630532622	mid	19999803.44	4999952.725	9000001.486	7028115.551
ENST00000613690	-1.700441151	-0.17206292	0.115390147	low	13000012.91	4000000	8894614.823	7894616.642
ENST00000345034	0.265289925	-0.413921488	1.100880369	mid	15000705.74	18029011.54	7993813.914	6000000
ENST00000426480	-0.198937271	0.008230821	0	low	22990350	20029010.63	14952473.46	15038023.68
ENST00000345146	-0.84820392	-0.999372596	2.411136327	high	8997541.811	4997917.134	11994782.53	6000000
ENST00000296805	-0.584961694	-1.508361386	0.018708902	low	9000000.367	6000003.601	11112811.24	3906266.923
ENST00000432747	0.652076371	0.187569663	0	low	7000000	10999997.52	7000000	7971905.372
ENST00000393760	-0.999981847	-0.4589225	0.039635612	low	15999973.23	8000087.282	10998334.05	8001611.626
ENST00000538384	-0.807349811	-1.245169154	0	low	6999974.414	3999999.549	18989470.28	8010868.174
ENST00000592772	0.775468603	0.969219145	8.66E-06	low	7009171.208	11997920.46	4086070.126	7999629.084
ENST00000393860	-1.222382733	0.268631989	0.084699221	low	13999999.48	6000040.071	14999979.39	18069949.92
ENST00000615907	-3.040860867	1.207275326	0.20496251	n/a	32939503.89	4002457.418	5472830.156	12636827.48
ENST00000393223	-0.678569714	0.163843091	0.477439621	n/a	8002457.418	4999810.381	11997975.91	13440940.87
ENST00000269260	-1.700286067	-2.083129242	0.160878621	n/a	12998574.55	3999987.388	16977702.07	4006770.998
ENST00000541084	-1.321112432	0.767617025	0.083982157	low	14991490.65	5999987.539	4789915.641	8154617.869
ENST00000400098	-0.584461499	0.18695548	0	low	5997917.065	4000000.207	7998131.703	9104744.41
ENST00000272879	-2.112429448	-0.677729696	0.120249734	low	26010297.78	6015070.154	7998102.616	5000000
ENST00000368330	-0.849466258	0.007183196	0.20714514	n/a	9009170.964	5000000.001	4999999.999	5024957.138
ENST00000467906	0.007625732	-0.688120273	0.127044187	low	4973629.505	4999988.492	16023120.15	9944941.812
ENST00000293618	-1.514437365	1.138843063	0.096122358	low	19999995.89	7000657.536	4996704.521	11002961.43
ENST00000395913	-1.942683703	1.086686658	0.302636083	n/a	26944661.64	7009171.199	8004305.303	17000000.15
ENST00000347454	-2.392446659	-0.575749439	0.783419014	mid	21001899.08	4000003.394	14905340.04	10000553.49
ENST00000347708	-0.5849621	-0.00905965	0.804356185	mid	5999998.332	4000000	4025197.717	4000000
ENST00000375664	-1.322086027	1.133951338	0.677765678	mid	10001094.61	3999999.941	4999470.849	10971787.98
ENST00000341502	-0.954581575	-0.008249627	0.185812902	n/a	31009019.21	16000381.68	22102972.92	21976944.24
ENST00000547408	-1.321928094	-0.861485894	0.889375106	mid	9999999.996	4000000	10901523.89	6000039.592
ENST00000438793	-0.81503038	-0.459069522	0.020514129	low	7034834.671	3998575.527	11000025.36	8002026.594
ENST00000480130	-0.700670705	-1.000022369	0.901376032	mid	13002082.94	8000000.844	14000227.03	7000004.979
ENST00000348547	-0.666513603	0.261697948	0.793177611	mid	18992266.45	11965647.58	9998958.45	11987640.1
ENST00000394236	-0.584949928	-0.328236952	0.993171605	mid	8999850.657	5999952.724	5021927.794	4000012.016
ENST00000440957	-1.326902079	-0.697339458	0.032900357	low	10034538.81	4000000.909	8000000	4933667.678
ENST00000405570	-0.265278671	0.031105654	1.076283542	mid	5999998.033	4992226.378	11748863.4	12004928.82
ENST00000361055	0.321884871	-0.629365437	0.881398924	mid	4000000.202	4999850.452	13965730.16	9028295.633
ENST00000381897	-0.263031357	-0.22246482	0.873675683	mid	5999987.328	5000000.005	7000353.413	6000001.822
ENST00000426654	-0.908925404	-0.263033613	0.090395975	low	15000039.94	7988745.856	18008031.3	15006701
ENST00000537798	1.17E-05	0.53062273	0.076696138	low	4999959.619	5000000.272	8999948.148	13000898.43
ENST00000350082	-0.584857215	0.189311099	1.162426988	mid	8999343.218	6000000	13999999.92	15963067.59
ENST00000247470	-0.69702297	-0.628329226	0.115766563	low	12968078.12	7999278.112	13911960.73	8999997.711
ENST00000527158	-1.004992844	-0.853161061	0.211569027	n/a	8029208.376	4000734.556	9598745.653	5313582.321
ENST00000351030	-1.262789647	0.152689897	0.741432893	mid	11997964.32	5000000	9905960.934	11011864.27
ENST00000358232	-1.17031874	-0.506835508	0.510802294	mid	9002457.155	4000000.244	9946404.955	6999925.958
ENST00000231668	-1.17108118	-0.04980757	0.166873655	n/a	9007215.506	4000000	11000594.25	10627291.02
ENST00000351698	-0.408110323	-0.775759233	1.267056684	mid	8000176.504	6029011.607	10100510.88	5899518.163
ENST00000612663	0.37704664	0.546713961	0	low	10000698.39	12987712.85	10912335.26	15940245.35
ENST00000352251	-1.219900717	0.222381328	1.223337562	mid	13970989.42	5997917.064	6000047.426	7000001.504
ENST00000352433	-0.892292099	-0.156589938	0.809363059	mid	12993136.62	7000149.548	9992306.165	8964528.741
ENST00000396466	-1.381721922	0.596438771	2.840738248	high	13029083.12	5000047.276	6000003.025	9071882.781
ENST00000614236	-0.492489612	-0.700441154	0	low	7034352.865	5000000	13000012.65	7999999.822
ENST00000353258	-1.000220983	-0.092212116	1.409114459	mid	12001838.34	6000000.055	15999999.98	15009332.18
ENST00000432329	-1.169308122	0.388936105	0.021207829	low	8997542.582	4000618.065	13008876.44	17034179.63
ENST00000437553	-1.847982983	0.32129245	0	low	17999823.51	4999999.229	7999704.004	9995225.182
ENST00000353703	-1.797186753	-0.854531705	2.121428518	high	14002501.83	4029011.6	9046912.479	5003348.033
ENST00000620073	-1.848524156	-0.485392339	0.177430583	n/a	18007215.52	5000176.604	13999665.33	9999999.998
ENST00000354050	-0.699319663	0.306259874	0.571154258	mid	12997283.56	8004540.361	10901562.31	13479759.69
ENST00000409993	-1.099299232	0.362570075	0.098890045	low	14997541.81	6999999.971	7000000.014	8999999.99
ENST00000354204	-2.072219924	0.584926115	0.73606408	mid	21029011.34	5000558.365	5999999.916	8999772.893
ENST00000359052	-1.585346779	0.365633457	0.612403418	mid	12003196.03	3999999.756	6992258.287	9009155.857
ENST00000354655	-0.781128268	-0.189046554	1.03300937	mid	12029064.36	6999851.224	7980070.409	7000000
ENST00000354488	-0.000513678	-0.240407181	1.848026457	n/a	4001424.473	4000000	12995772.04	11001003.73
ENST00000354618	-1.17139439	0.678121624	1.658592294	n/a	9009171.194	4000000	4999951.135	8000197.519
ENST00000354624	-0.917535714	-0.000485235	1.1107782	mid	16999823.56	8999919.857	5000039.822	4998358.395
ENST00000618183	-2.394154377	0.893083956	0.220285171	n/a	21025828.44	3999823.565	7000004.107	13000000.06
ENST00000402676	-1.175006958	-0.522653644	0.819065949	mid	18063525.17	8000003.352	22985525.87	16000001.38
ENST00000412564	-1.378906783	-0.485590966	0.13352837	low	13003561.23	5000000.001	7000808.473	5000008.586
ENST00000511751	-0.732095577	0.263034406	0.303466057	n/a	9966306.159	6000003.394	10000000	12000000
ENST00000540759	-0.847515213	1.000154536	0.698862286	mid	8996923.435	4999959.929	5999357.339	12000000
ENST00000354449	-1.586061641	-0.736971956	0.208974223	n/a	12009145.87	4000000	10000044.1	6000000
ENST00000355151	-1.585826824	0.064042128	0.920753952	mid	30009790.02	9997272.144	23014437.57	24059077.31
ENST00000359359	0.000928631	-0.151817238	0.737368393	mid	12000036.3	12007762.94	9999999.998	9001159.499
ENST00000355280	-1.700149451	-1.17417332	1.326151451	mid	12997393.04	4000002.568	9026374.362	3999925.959
ENST00000355299	-1.514601601	0.000111938	0.823628096	mid	20026588.37	7009167.814	22998766.4	23000550.94
ENST00000354574	0.169926314	0.604553774	0	low	7999992.722	9000000	7000008.932	10643572.29
ENST00000355354	-0.999652158	0.906569385	0.699297339	mid	9997589.72	5000000.244	7998247.53	14993375.52
ENST00000355417	-0.867441734	-0.415026098	1.148284837	mid	10999478.56	6029011.552	7999936.78	6000000
ENST00000355468	-0.736923711	-0.874526775	0.551032582	mid	14999837.48	9000163.767	11000439.82	6000000.108
ENST00000355697	-0.73695439	-0.005250106	1.130851396	mid	10000000.79	6000047.069	8029175.63	8000009.791
ENST00000355758	-1.225025608	1.065499421	0.590568783	mid	14028654.37	6001316.926	10999970.67	23021775.44
ENST00000355773	-1.674971914	0.317289944	1.054911673	mid	15965647.72	4999997.123	4012687.458	4999759.622
ENST00000460675	-1.459668654	0.45672934	1.585704317	n/a	10999996.38	3999341.537	8023195.826	11011250.02
ENST00000355904	-2.247874308	0.3256472	1.338348903	mid	18999300.61	4000000.273	7181464.16	9000001.307
ENST00000570083	-1.289809034	-0.321928095	0	low	22003242.36	8999439.768	5000000	4000000
ENST00000355937	0.413260407	-0.429830269	1.093302588	mid	9000216.313	11985515.73	26999815.73	20043289.34
ENST00000361830	-0.793581485	0.919058838	0.097669538	low	12074059.99	6965647.586	7917818.531	14971655.38
ENST00000448100	-0.763098979	-0.9866612	0.538204125	mid	16970375.15	9999441.884	18000257.75	9083727.705
ENST00000622179	0.173705288	-0.289426694	0.045439558	low	8002607.036	9026554.19	10987748.89	8990474.406
ENST00000361417	0.845857552	-0.010244602	0.027245283	low	5007786.289	9000658.458	10071856.43	10000589.34
ENST00000356126	-1.086684131	0.161134637	0.868406363	mid	16990826.54	8000000	11625585.43	12999336.65
ENST00000617697	-0.999999481	-0.738820672	0	low	7999997.123	4000000	10000039.59	5992313.628
ENST00000394123	-1.270673587	-1.700340471	1.090793975	mid	17029188	7058023.104	12999105.72	4000000
ENST00000356415	-0.999937525	0.9104526	1.338972161	mid	15999401.81	8000047.331	4788163.614	9000000.31
ENST00000396559	-1.684588404	-1.109751453	0.069033949	low	32029011.57	9963958.189	15092637.55	6993533.629
ENST00000397817	-0.262887703	-1.668723074	1.470251681	mid	5999341.537	4999959.685	12841355.1	4039012.116
ENST00000356438	0.138619577	-1.584034886	0.479473094	n/a	9992266.394	10999999.23	11992286.81	4000000.003
ENST00000397843	-1.266451272	0.016098905	0.293747834	n/a	12028454.34	4999999.985	10877887.14	10999952.3
ENST00000356654	-0.141053328	-0.446829004	1.30689017	mid	11027264.14	10000149.55	5921050.57	4344000.205
ENST00000349841	-2.002609301	1.153855683	0.275249604	n/a	16028964.28	4000000.004	5000037.188	11125470.99
ENST00000396663	-1.698593012	-0.907170522	0.731327627	mid	13000705.73	4005340.862	15006034.23	8001665.541
ENST00000318100	-1.707005646	-0.174852186	2.91E-09	low	22935986.96	7025181.206	18059406.65	15998074.84
ENST00000425528	-0.874475781	0.263036289	1.223742482	mid	11000050.81	6000000	5000000	6000007.831
ENST00000357037	-0.916022193	-0.529434994	1.645953513	n/a	16999454.95	9009171.207	12984113.16	8995731.366
ENST00000357103	-0.999981554	-0.807354922	1.509495539	n/a	7999897.714	4000000	7000000	4000000
ENST00000357156	-2.220640651	0.882392961	2.238886265	high	27966022.07	6000000	13008978.63	23981146.91
ENST00000545121	-1.459298518	0.370888275	1.57E-08	low	11000554.73	4000570.788	6959757.216	9000001.58
ENST00000439374	-0.000314338	0.676891943	0	low	6999999.985	6998474.975	5000000	7993459.577
ENST00000536438	-0.459317338	0.527730224	0.282850641	n/a	10998923.08	7999850.451	9017387.346	13000000
ENST00000465180	-0.737146118	-0.87632153	0.100442577	low	15001871.4	8999996.606	10999989.36	5992295.184
ENST00000395353	-0.893902602	0.777631295	0.008606005	low	13007371.27	7000000	7000036.325	12000259.54
ENST00000357424	0.478079406	-0.637898837	0.573852881	mid	10030201.25	13970948.39	10892254.49	6999888.069
ENST00000367607	-1.459230006	-1.089345092	0.871034404	mid	11000000	4000559.03	17023820.87	8000764.599
ENST00000413052	-1.500626492	-0.87497378	0.23934128	n/a	16999966.35	6007786.289	11003848.55	6000000.013
ENST00000357613	-1.999117573	-0.467440825	0.911891825	mid	15990216.56	4000000	11028546	7976356.379
ENST00000352993	-1.701856313	-0.018802128	0.330602468	n/a	26033535.28	8002457.005	14999999.95	14805778.68
ENST00000479033	-1.467274593	-1.321437935	0.272238561	n/a	11034604.23	3990828.793	9993935.342	3998932.555
ENST00000357736	0.322679341	-0.508508054	1.160612572	mid	3997919.946	5000002.878	19916598.17	14000352.94
ENST00000357765	-1.137589432	1.478844504	1.522639818	n/a	11000655.07	5000000.015	5022863.086	13999995.46
ENST00000357780	0.255719028	-0.170387264	0.586796526	mid	5026520.778	6001317.17	8996620.799	7994434.312
ENST00000550422	0.334356779	1.487709579	0.190129074	n/a	3965687.657	4999999.091	4000000	11217735.6
ENST00000446044	-0.852293783	-0.414682171	0	low	9010289.052	4990829.458	7998029.884	6000000
ENST00000564349	-1.700111346	1.06137524	0.521098838	mid	25994091.49	8000002.671	11006981.16	22970688.21
ENST00000371191	0.849244195	0.188139383	0	low	5000000	9007784.354	14000000.23	15950108.46
ENST00000442366	0.263066286	-0.803377969	0.762784312	mid	9999912.588	12000160.28	8725909.258	4999997.946
ENST00000358056	-0.220053169	-0.362747879	1.860617063	n/a	6999341.483	6009171.208	9000166.243	6999266.648
ENST00000533603	-0.587770681	0.961806491	0.056974181	low	6008559.777	3997917.064	7181463.847	13987676.58
ENST00000358204	-2.17E-05	1.58746914	1.129593228	mid	4000012.911	3999952.724	4000000	12020867.76
ENST00000357276	-1.584595913	-0.457264157	0.46037758	n/a	11997359.01	4000135.971	7998814.74	5826066.145
ENST00000313597	-1.224061366	-0.640038349	0.37855233	n/a	14016204.95	6000000.017	15106562.48	9693819.076
ENST00000358303	-1.417701881	-0.619126438	0.573847088	mid	16029576.24	6000000	9215665.279	5999997.419
ENST00000392038	0.009946505	-1.083668325	0.532949195	mid	4965646.617	5000000.018	16955320.29	7999987.841
ENST00000358337	-0.9981425	-0.584975178	1.007527162	mid	13999952.71	7008994.773	6000052.725	4000000
ENST00000321521	-2.000340546	0.222477104	0.206820211	n/a	16003777.22	4000000.001	5999649.387	7000001.822
ENST00000436038	-0.8487297	-1.263444693	0	low	9008998.167	5002457.418	12002910.8	4999790.741
ENST00000358410	-1.847993178	0.029168637	0.899628473	mid	17999953.48	5000000	12818701.66	13080509.93
ENST00000430095	-0.540119577	-1.145088358	0.498310554	n/a	15995028.31	11000003.39	11000000.17	4973782.021
ENST00000598375	-0.324403608	-0.169806501	0.020859358	low	5001899.297	3994659.139	7917804.947	7038626.959
ENST00000405260	-2.459569036	-0.238115905	0.240156708	n/a	22002095.61	4000000	14080600.95	11938263.51
ENST00000358666	-0.806654479	-0.48541319	1.000666565	mid	7000007.104	4001946.572	7000000.017	5000047.275
ENST00000358716	-0.46566625	0.568342692	0.649151754	mid	17963166.77	13007786.27	22898201.32	33953892.35
ENST00000358746	-0.703306589	0.847998083	1.184946823	mid	13025864.33	8000003.394	4999997.396	9000002.654
ENST00000358776	-0.999997577	1.168260643	1.55487059	n/a	7999986.562	4000000	8196320.871	18420459.03
ENST00000358807	-0.262808073	1.095252861	0.56779541	mid	6000012.428	5000794.83	4215683.694	9006830.34
ENST00000409189	-2.200995668	-0.897590067	1.040915094	mid	22990639.15	5000176.43	14987177.1	8044856.566
ENST00000358901	-1.269035037	-1.69E-06	1.643467482	n/a	12002086.57	4980112.38	9000010.565	9000000
ENST00000358912	-1.765393535	-0.003731678	0.760821911	mid	16998338.74	5000000.771	11000072.54	10971656.49
ENST00000358933	-0.884591216	-0.182963447	1.09389075	mid	10999674.14	5957874.208	9077405.426	7996211.03
ENST00000511217	-1.378247754	0.421967565	0.463249279	n/a	12997622.52	5000000	11197389.24	15001741.22
ENST00000436063	-1.703467028	0.169081633	0.611260097	mid	13027307.47	4000000	7997928.155	8992410.866
ENST00000359358	0.584478353	-0.28929924	0.946890269	mid	4000044.416	5998053.428	10998417.37	8999998.713
ENST00000437231	-1.590474879	-1.379177491	0.813007555	mid	12038006.57	3997366.148	13002570.58	4998681.04
ENST00000423538	-1.13752943	-1.321824044	0.09873196	low	11000197.53	5000000	14998918.33	6000000.051
ENST00000305877	-0.81772916	-1.253345273	0.026513327	low	7034352.09	3990828.792	11909450.54	4995709.81
ENST00000359543	-2.058759631	0.788748266	0.896793436	mid	24999999.14	6000557.35	11000001.26	19003326.14
ENST00000359568	-0.700377693	-0.198832902	0.761599364	mid	12999441.11	8000000	8002026.689	6971806.549
ENST00000359579	-1.160504317	-0.513527834	1.485619228	mid	8941422.169	3999999.999	9992756.962	7000000.05
ENST00000359591	-0.950258041	0.294110069	0.889951817	mid	30971014.02	16028735.07	17938319.3	21994682.78
ENST00000374114	-2.084662731	0.434470691	0.924464856	mid	17000010.74	4007773.626	18124250.4	24493382.46
ENST00000359653	0.653718343	-0.822138469	0.962514708	mid	6992039.201	10999999.99	7007694.992	3963572.907
ENST00000359655	-1.847229487	0.503020217	1.032364878	mid	17997910.09	5002079.541	11998366.73	17003812.43
ENST00000392332	-1.318098471	-1.095076727	0.15944567	n/a	9968296.735	3997917.064	15082211.34	7060152.463
ENST00000446558	-0.995004405	-0.475384246	0.332872537	n/a	17987045.51	9024718.452	13902884.48	9999999.923
ENST00000360635	-1.907125965	0.159458974	0.057978972	low	15002458.17	4000002.877	17017924.92	19006779.55
ENST00000616524	-0.997664836	-0.008866289	0.033281259	low	13992786.43	7007726.834	13992842.25	13907110.94
ENST00000359904	-1.225133622	0.697296606	0.020938991	low	14026626.07	6000000	8017654.474	13000334.61
ENST00000466753	-0.736945857	-3.31E-05	0.317854489	n/a	9999941.986	6000047.276	5000221.531	5000106.715
ENST00000409600	-1.680466589	0.502500341	2.139812993	high	16026579.95	5000000	12000000	17000000
ENST00000359933	-0.192525529	0.583737395	0.522724543	mid	7999338.143	7000000.908	6001925.451	8995246.364
ENST00000359995	-2.319353297	-1.020770004	1.981309745	n/a	19963520.18	3999836.233	17823388.59	8784314.694
ENST00000360003	-1.000201314	1.011996557	1.227212897	mid	8000000	3999441.879	6000138.769	12100480.44
ENST00000354989	-1.417285629	-0.053550598	0	low	16019879.3	5998100.703	20766355.75	20009671.25
ENST00000360110	-2.000886634	0.584965748	1.851251008	n/a	16000000.24	3997542.544	3999989.212	5999997.323
ENST00000533050	-0.584592609	1.000004113	0.292190922	n/a	8997917.057	6000149.548	6000002.072	12000038.35
ENST00000477522	-0.025426506	0.289663468	0.186409876	n/a	4071122.156	4000000.015	13024745.43	15920864.13
ENST00000360375	0.005496334	0.58452604	0.580781327	mid	8999999.173	9034352.486	5999999.728	8997277.221
ENST00000409789	-1.000031528	-0.106409885	0.113549302	low	8000176.369	4000000.771	13995252.94	13000144.65
ENST00000360534	-0.893084789	0.415040548	1.439427439	mid	12999999.94	7000000	9000000	12000025.36
ENST00000360538	-1.107740924	0.772814434	0.616405139	mid	15000012.6	6960306.724	6954623.585	11882667.77
ENST00000360565	-1.459426363	-0.583325355	1.110596443	mid	10999959.93	4000000	5999774.553	4004391.241
ENST00000360586	-1.456368919	0.601626981	0.736836152	mid	10976672.85	4000000	3954102.303	6000061.043
ENST00000360612	-1.148653742	-0.654028027	1.338470439	mid	11009183.87	4965647.586	10975367.54	6974884.468
ENST00000465804	-0.58633542	0.724367844	1.24952854	mid	9007600.905	5999355.358	6656108.864	10997066.86
ENST00000360647	-1.115725997	-0.529776226	0.609068028	mid	13002243.46	6000000.71	10105239.17	6999516.828
ENST00000406256	0.87283394	0.927924895	0.341580914	n/a	6002457.157	10992039.14	9999970.138	19025318.25
ENST00000448077	-1.321931208	-0.344030873	0.08973807	low	15000032.37	6000000	8999999.967	7090533.211
ENST00000358293	0.222986474	-0.916672262	0.020810263	low	5997529.916	7000000.001	16975295.11	8992314.468
ENST00000358825	-0.709788153	-0.243730244	7.02E-05	low	17991203.25	11000000	7006997.747	5917821.53
ENST00000360900	-1.378514378	0.001105598	0.658358693	mid	13000057.76	5000012.667	3996486.029	3999549.877
ENST00000540497	-1.94107005	-0.523574789	0.139248902	low	23037319.02	5999452.616	23000012.3	15999866.24
ENST00000451119	-2.043991562	-1	0.601002283	mid	32990804.01	8000002.609	20000000	10000000
ENST00000360954	-1.000032271	-0.165770794	1.084608447	mid	8000173.195	3999997.123	10095889.48	9000002.006
ENST00000372723	-1.26529998	-1.494530627	0.193907849	n/a	12000173.31	4992226.378	14087756.43	4999692.404
ENST00000361124	-0.905304491	0.156408324	0.707316338	mid	12992186.85	6936788.464	13999910.56	15603026.94
ENST00000392438	-1.568476123	0.605688129	0.211436932	n/a	17999398.16	6068755.258	7028353.876	10695076.98
ENST00000491900	0.368569756	-0.010743397	0.071850354	low	6970947.606	8999997.124	7046853.437	6994572.147
ENST00000464223	-0.306385263	0.01029524	1.450760105	mid	4965647.586	4015547.244	8993962.596	9058374.113
ENST00000361217	-0.584962503	0.000900775	1.056942946	mid	9000000	5999999.991	5998305.104	6002051.434
ENST00000370994	-1.806605942	-0.028707684	0.973011872	mid	13992733.69	3999999.985	11237632.96	11016229.36
ENST00000361226	-0.806436535	0.848522807	0.489684324	n/a	6999824.344	4002446.681	5000289.644	9003802.886
ENST00000361227	-3.740452836	-3.440193108	3.997765025	high	23039334323	1723778366	22785315466	2099199573
ENST00000477754	-1.000001537	0.385390395	0.197292415	n/a	12000010.98	5999999.096	9972626.43	13026376.3
ENST00000361249	-0.347918786	1.480873205	0.635809346	mid	13999956.06	10999999.92	5000005.925	13955897.58
ENST00000361288	-1.080153613	-0.374047157	1.532568395	n/a	19028352.32	9000000.771	9071883.279	6999999.996
ENST00000368301	-1.176912715	-0.807537483	0.077042153	low	9043673.097	3999989.267	6999999.821	3999493.763
ENST00000337393	-0.459898231	1.626950911	0.11232577	low	11000177.02	7997541.673	3894778.28	12029394.43
ENST00000361335	-3.442811575	-3.881222411	4.29377124	high	23117881384	2125976589	21546114708	1462192669
ENST00000372573	-2.088292994	1.584034423	0.443181599	n/a	17009815.55	4000007.204	3999999.985	11992282.9
ENST00000361351	-1.585325179	-0.637034737	1.219243872	mid	12003017.22	4000000.055	13997948.57	9001146.48
ENST00000361367	-1.999951237	0.011680373	1.150434052	mid	16000176.43	4000179.312	7000513.91	7057421.651
ENST00000361381	-3.843186731	-4.243841654	4.147478451	high	23092184883	1608979612	22906757840	1209038109
ENST00000369305	-0.165656615	1.000214422	0.908716581	mid	8973411.539	7999999.794	4999530.462	10000547.16
ENST00000361390	-4.197929847	-6.132824735	3.913993888	high	10672162190	581499858.2	8422749254	120029962
ENST00000361413	-0.99815194	1.168207959	0.669171782	mid	8008079.216	4009171.979	4001104.671	8991777.455
ENST00000361439	-1.80730989	-1.214393594	1.408565564	mid	20999345.37	6000000.243	14002281.22	6034341.681
ENST00000361453	-4.59413772	-4.30999125	3.905130172	high	6303964594	261000000	18792388444	947426076.1
ENST00000439817	-2.165896728	-0.380048894	0.135625209	low	17990981.32	4009174.6	12999972.47	9989328.976
ENST00000361483	-1.330153807	-0.360652611	0.731430005	mid	9970838.9	3965660.253	8999999.332	7009309.278
ENST00000361505	-1.585194192	-0.277485002	1.668353297	n/a	11999951.61	3999341.538	16968657	13999617.25
ENST00000361566	-1.280792536	-1.003948728	2.390065648	high	17006713.02	6999441.879	14037976.73	6999803.311
ENST00000361567	-4.203888578	-4.292938156	3.672319569	high	22371908122	1213965841	20274842554	1034318603
ENST00000417961	-2.25007749	-1.107209003	0.056494745	low	19028352.31	4000003.459	13903081.05	6453687.513
ENST00000361624	-5.107138625	-4.855413779	4.091410173	high	13409108970	389043355.2	7706510953	266215054.5
ENST00000361681	-4.306160964	-4.309891663	3.868788983	high	16633802690	840829478.6	20078548937	1012338270
ENST00000361720	-0.807355404	-0.470759844	0.96049361	mid	6999996.399	3999996.606	11086713.4	8000000
ENST00000361722	-1.008273997	0.12733812	0.587577402	mid	11999999.51	5965687.657	10986415.19	12000203.24
ENST00000361731	-1.586078361	0.499685694	1.638250579	n/a	15009627.04	4999340.751	12000000.14	16966866.14
ENST00000476386	0.168423551	-0.264920928	0.068937617	low	8000169.521	8990828.847	6002317.502	4995394.813
ENST00000361739	-6.988144338	-5.380821531	4.16636498	high	4062478149	32000000	16911890322	405885439
ENST00000361789	-4.42395366	-4.065286797	3.721663078	high	19899644143	927048721.2	22918000000	1369000000
ENST00000361851	-5.30792368	-4.276152314	4.318635058	high	16360099070	412992045.5	19032126447	982284298.4
ENST00000361899	-4.630779402	-4.839436531	4.210069592	high	21654191141	874054398.5	17149350701	599007311.9
ENST00000361951	-2.597042884	-0.192626301	1.409410642	mid	24026514.06	3971028.069	7999886.382	6999991.691
ENST00000396526	-0.999798714	2.071805296	1.378861023	mid	8000000	4000558.122	7097115.466	29837154.99
ENST00000508237	-1.459431619	-0.529831017	0.756962277	mid	11000000	4000000	13000001.58	9004267.248
ENST00000362079	-4.985023346	-3.691833538	4.173154205	high	15323856356	483867570.6	22899381888	1772030227
ENST00000366472	-1.16992501	-0.495870586	0.818890028	mid	9000000.015	3999999.983	10001252.27	7092224.289
ENST00000366513	-0.777710778	-0.033194381	0.664975559	mid	12000939.79	7000047.464	11189604.36	10935086.6
ENST00000366535	-1.585901354	0.168606257	1.356807648	mid	12007773.67	3999987.333	8007646.809	9000371.801
ENST00000366582	-1.321911059	-0.321895796	0.923279258	mid	9999999.963	4000047.22	9999775.94	7999999.855
ENST00000450593	-1.658518335	-0.733986302	0.060087889	low	18941568.32	6000012.671	13003235.25	7818069.488
ENST00000366615	-1.167999975	-0.169606734	0	low	8999999.983	4005340.862	8998014.747	7999999.985
ENST00000366641	0.777602412	0.257804222	1.060490085	mid	7000000.018	11999957.05	7440937.876	8896813.413
ENST00000366645	-1.595175745	-0.321966114	0.678040119	mid	11997742.63	3971035.723	15000395.47	12000000.14
ENST00000470540	-0.50418291	-0.157481282	0.2244191	n/a	17019840.32	12000001.54	8922694.468	7999989.782
ENST00000366667	-0.807767097	-0.302288107	2.471464807	high	7002082.936	4000047.279	14801587.8	12003572.45
ENST00000366672	-1.001374857	-0.156583401	1.552825118	n/a	8007627.468	4000000.005	8984069.249	8060032.451
ENST00000258281	-1.697091735	0.837710006	0.051617837	low	12999594.62	4009168.335	3999999.987	7148844.151
ENST00000366683	-1.459430385	0.278352129	0.10798253	low	10999999.93	4000003.394	11519707.17	13971202.24
ENST00000366691	-0.58952709	-0.736965554	0.885382708	mid	12038031.64	8000002.877	9999999.721	6000000
ENST00000366779	-1.195558879	-0.321251619	0.233410144	n/a	15970329.74	6972921.871	9999569.979	8003407.878
ENST00000366783	0.999987484	-0.176972915	0.599444191	mid	4000040.071	8000010.737	10999609.48	9729782.021
ENST00000366808	-0.26303441	-0.363224852	0.56013747	mid	6000000.309	5000000.243	9004085.61	7000000.001
ENST00000366835	-1.907772403	0.000180483	0.992315762	mid	15009171.14	4000000.001	8998874.162	9000000
ENST00000465271	-0.735641764	0.515696209	0.281178638	n/a	9990828.305	6000000.111	5972304.584	8538507.732
ENST00000366935	-0.999979623	-0.213395372	0.32013174	n/a	14000002.94	7000100.342	7999997.522	6900037.396
ENST00000366956	-0.27676206	0.48539377	0.65045712	mid	6068704.584	5009360.827	5000129.466	7000020.854
ENST00000542077	-2.070895373	-0.410308296	0	low	21009712.26	5000558.121	11998196.24	9028193.449
ENST00000546087	-1.460364499	0.027918013	0.03743112	low	11007115.16	4000000	3922691.066	3999339.437
ENST00000367070	-0.999102384	-0.578371985	1.158299153	mid	13991386.71	7000047.29	9000517.957	6027818.769
ENST00000451804	-0.359214081	-0.293838471	5.72E-08	low	8980159.468	7000834.898	4903634.025	4000035.597
ENST00000367090	-0.999210754	0.993905747	1.442636526	mid	17990130.19	8999987.318	8066099.025	16064195.92
ENST00000367097	0.000320252	-0.562470015	0.863319291	mid	15999463.4	16003015.38	10234092.89	6929932.565
ENST00000367139	-1.697233252	-0.995842396	0.801099666	mid	12971138.9	3999999.999	15992500.37	8019327.264
ENST00000367166	-2.137495417	0.418197708	1.400924624	mid	21999891.31	5000003.394	11225392.61	15000011.56
ENST00000359651	-0.584723793	-0.652076692	0.124816466	low	5998936.447	3999952.739	10999999.96	6999999.992
ENST00000391967	-0.324581346	-8.34E-06	0.651158761	mid	5009199.937	3999996.812	5000028.612	4999999.694
ENST00000367350	0.408187656	-0.181792135	0.817848197	mid	6029051.622	8000658.448	8000026.887	7052881.076
ENST00000367393	-0.48373742	0.169901371	0.658385397	mid	6988371.384	4997542.582	8000147.31	9000018.31
ENST00000367435	-1.305971936	0.313491904	1.019057688	mid	9974946.089	4034352.399	8046928.46	10000013.97
ENST00000367440	-0.583144412	0.112384626	0.03930944	low	9000051.829	6007600.581	12025751.16	13000000.13
ENST00000367467	-1.777626934	0.582059447	0.784071407	mid	24000321.97	6999999.995	12023059.91	17998336.37
ENST00000367505	-1.463250118	-0.002135656	0.64082218	mid	11029161.1	4000002.877	14028891.91	14008139.97
ENST00000367545	0.29110909	-0.170221025	1.150326536	mid	8997504.192	11009171.21	18002796.07	15999202.21
ENST00000367569	-2.376172226	-1.127709537	2.245961536	high	25957873.95	5000000	13110713.31	6000009.305
ENST00000367576	-2.519707836	0.131333136	1.700186062	n/a	22938635.16	3999999.483	11026780.34	12077691.63
ENST00000367591	-1.138844745	1.998504559	1.091037038	mid	11010231.05	5000000	5999484.713	23973076.41
ENST00000298717	-1.113738974	0.262107104	0.193341413	n/a	25968605.83	11999959.93	14107692.31	16918352.89
ENST00000367612	-0.77347168	-0.365354219	0.667826379	mid	11965647.83	7000000	9008489.155	6993094.243
ENST00000367634	-0.515895693	-0.737518548	0.4524688	n/a	10009171.2	6999999.994	15008537.44	9001671.653
ENST00000367660	0.125633687	-0.41411215	0.74435245	mid	10999216.18	12000000	17286893.87	12973488.98
ENST00000476371	-1.169819449	0.008111845	0.681122695	mid	8999341.537	3999999.991	5000000.749	5028193.452
ENST00000613570	-1.137415805	0.231035896	0.709659125	mid	10999441.67	5000050.218	5999998.883	7042062.973
ENST00000607197	-1.768447346	0.655996932	0.54841276	mid	17034355.29	5000000	11423399.83	17999901.63
ENST00000367739	-1.516487345	0.169929576	1.791589606	n/a	20026553.84	7000000.06	15999142.81	17999092.73
ENST00000237264	-0.63739633	-0.141856282	0.162889558	n/a	13999674.03	9000000	12136571.07	11000008.16
ENST00000367941	-1.889949206	0.415023599	0.501072962	mid	22002489.62	5936636.03	9000086.629	11999999.89
ENST00000367942	-2.457521585	-1.547028294	0.923776972	mid	21970893.85	4000000.205	11766735.84	4026744.583
ENST00000368021	-2.52361908	-0.006902156	2.18E-06	low	23000050.78	3999850.452	6000292.16	5971654.061
ENST00000368072	-1.910073742	-1.572225075	1.132102726	mid	15033694.62	4000149.602	12052880.76	4053255.237
ENST00000368090	-1.321928334	-0.28519601	0.898960361	mid	15000000.07	5999999.035	11006002.95	9031857.383
ENST00000368149	-0.999580133	-0.2416959	1.630356673	n/a	13999823.62	7001949.291	13005557.61	10999457.39
ENST00000368192	-0.84675186	0.689406608	0.646870122	mid	8992230.682	4999996.849	7999408.012	12900006.14
ENST00000368218	0.170362247	-0.382005732	0.204884211	n/a	8000011.823	9002741.399	12999999.59	9975809.675
ENST00000454859	-1.000759924	-0.107499898	1.157958169	mid	16008615.77	8000092.81	14000004.88	12994736.97
ENST00000368305	-1.263049336	0.381077398	0.641972569	mid	12000010.74	4999952.729	9998480.876	13021162.17
ENST00000368328	-0.830213214	0.2223096	0.781141904	mid	16000381.68	8999352.483	11998027.81	13996895.56
ENST00000368354	-0.893084796	-0.633348729	5.01E-09	low	13000000	7000000	17009241.6	10965488.53
ENST00000539041	-0.495925014	-0.096131887	0.149272395	low	7000000.244	4963748.289	14972164.36	14007028.25
ENST00000452194	-1.498282857	-0.43189417	0.322541794	n/a	16994307.37	6015550.638	16029562.58	11882520.47
ENST00000368457	-1.462224229	-1.409884163	1.231999392	mid	10999894.33	3992226.379	16016922.04	6027838.919
ENST00000368485	-0.584634187	0.70044497	0.81262529	mid	11996984.46	7999809.951	7999999.968	13000047.28
ENST00000368489	-0.694691052	1.127348698	1.12904506	mid	12995258.62	8029011.552	5908583.921	12907709.48
ENST00000368494	-0.362965606	1.340929405	1.691244212	n/a	9000009.162	6998088.281	9028859.628	22871406.56
ENST00000466270	-0.459107208	-0.094640408	0.311696658	n/a	10997527.11	8000000.244	10946146.68	10251128.13
ENST00000368865	-1.810890612	-0.584962486	0.934296912	mid	14034352.41	3999999.937	5999999.934	3999999.997
ENST00000610605	3.54E-05	0.484843469	0.293544854	n/a	4999877.337	5000000	5002024.199	7000002.831
ENST00000368884	-1.845461998	-0.167695116	1.233980411	mid	17967770.7	4999824.719	9000193.418	8012546.863
ENST00000368886	-0.999899344	0.254989314	0.636165817	mid	7999441.862	4000000	6702749.373	7998571.16
ENST00000368926	-0.415073468	0.260829214	0.518911203	mid	8000000.005	5999850.414	5007646.742	5999997.946
ENST00000369046	-1.765522232	-1.233292336	0.849998292	mid	16999852.95	5000000.121	14105831.46	5999854.298
ENST00000438568	-1.78737797	-0.80758899	0.073579061	low	13907622.54	4029011.552	7000552.654	3999666.83
ENST00000369075	-1.139606225	0.291323945	1.133743234	mid	10999439	4992463.272	13000125.05	15909069.38
ENST00000369126	0.186537698	0.261937846	0.132717443	low	6999999.756	7966204.797	5023055.022	6023086.273
ENST00000369144	-2.247927438	-0.449807558	1.497720064	mid	18999999.99	4000000.207	12292672.52	8999963.432
ENST00000533213	-1.113451573	0.222087423	0	low	12998575.39	6007771.897	4286653.381	5000038.448
ENST00000369301	-0.588359584	0.300462971	0.849391156	mid	12029208.38	8000611.188	9000143.776	11084033.1
ENST00000583313	-1.000005869	-0.484308762	0.926605311	mid	10000040.68	5000000	13989228.52	10000052.96
ENST00000369405	-2.587015335	-0.405860224	1.367860751	mid	24034175.77	4000000.244	11922556.78	8998980.238
ENST00000369535	0.271429677	0.348157326	1.615308126	n/a	4970988.448	5999999.696	10998892.67	14000861.59
ENST00000369541	-1.700399557	-0.43859328	1.45597256	mid	12999637.33	3999999.756	17478315.61	12896440.06
ENST00000369603	-0.846643688	0.874725939	0.933856635	mid	8991568.686	5000003.638	5999220.054	11000528.18
ENST00000369642	-1.137551335	-1.375955618	0.585700935	mid	11000000	4999834.302	13000791.38	5009171.208
ENST00000369722	-0.673668859	1.199966117	0.358370827	n/a	7990270.671	5009183.686	3917788.835	9000503.792
ENST00000369724	-0.587004621	0.01145548	0.613643121	mid	6001116.257	3995085.164	3993280.751	4025114.952
ENST00000369799	-1.806467295	0.997734345	1.474875949	mid	14000149.87	4002504.628	7000000.003	13978031.2
ENST00000369839	-0.240200923	-0.365895049	0.800368541	mid	12992784.49	11000047.29	13734993.93	10658180.89
ENST00000369886	-1.281711158	-1.594326699	0.942421801	mid	17000010.74	6992229.772	18117213.84	6000000.012
ENST00000369902	-1.321923845	-0.215461535	0.720756151	mid	14999955.81	6000000	6966384.502	5999942.054
ENST00000224862	0.809754438	-1.803863701	2.51E-06	low	3999986.563	7011628.659	13892287.14	3978841.774
ENST00000405356	-0.699401622	1.32192814	0	low	12990649.17	8000000	6000000.002	15000000.48
ENST00000370033	-1.382791647	-0.749761444	0.983045938	mid	13036912.11	4999343.457	10000000	5947018.861
ENST00000370110	-1.280416417	-1.574515292	1.202076714	mid	17002035.51	6999341.293	11913416.44	4000000
ENST00000465289	-0.458228723	-0.17083283	0.587402248	mid	10990832.2	8000000	9010255.386	8004077.676
ENST00000370179	-0.807239889	-0.829402209	1.670195739	n/a	6999441.879	4000000	16005795.28	9007459.421
ENST00000393441	-1.114459069	-0.135516428	0.073548997	low	12990828.79	6000000	12073500.1	10991037.26
ENST00000370223	-1.000062335	-0.572014861	1.49449132	mid	8000046.557	3999850.452	8919589.785	6000000
ENST00000370283	-1.326702462	0.39071498	0.964830298	mid	14999957.05	5980159.661	14472160.15	18973623.93
ENST00000540243	-0.80735492	0.755200394	0.335106712	n/a	6999999.989	4000000	6999999.988	11815062.16
ENST00000370380	-0.447879719	-0.869127987	0.542383441	mid	15004578.11	11000148.78	11000114.89	6022317.209
ENST00000370397	-2.168128312	0.150247371	1.252518083	mid	17980556.68	4000658.463	11714401.29	13000170.93
ENST00000493385	1.321932674	-0.663609915	0.151024914	n/a	3999987.331	10000000.07	11088288.84	7000000.012
ENST00000217159	-0.464944992	-0.167915026	0.450547776	n/a	11042113.83	7999997.123	16933663.63	15073130.84
ENST00000370577	-2.000173536	0.393454894	0.106211982	low	16001936.2	4000002.877	6028342.235	7918439.9
ENST00000370626	-0.874451233	-0.678865624	1.403266406	mid	10999863.63	6000000	8000000	4997249.938
ENST00000370646	-1.500021405	-1.39E-06	0.595335261	mid	16970854.52	6000014.135	7000000	6999993.255
ENST00000470661	-0.735379075	-0.627934015	1.852545865	n/a	14986635.34	9001875.049	15615548.09	10104859.01
ENST00000370654	-1.58501618	1.188504944	1.444341515	mid	15000558.12	5000000	4379862.274	9982425.837
ENST00000370693	-1.50238199	-0.641292724	1.087071206	mid	16998605.31	5999999.941	18999749.9	12181465.47
ENST00000370706	-2.090102224	0.261164677	0.799364676	mid	17031880.86	4000176.435	9994638.082	11978032.14
ENST00000545356	-0.998578227	-0.193664343	0.215299883	n/a	14008994.77	7011403.707	15992902.65	13983906.69
ENST00000476882	-1.258653597	-0.012112779	1.004178592	mid	11963616.72	5000000	7999999.876	7933113.547
ENST00000445065	-0.847925604	0.115477217	0.015390943	low	8999999.985	5000247.114	12000000	13000000
ENST00000370859	-0.637399493	-0.215518139	0.579827024	mid	13999341.54	8999766.516	7000039.649	6028691.704
ENST00000370873	-1.701174484	-1.663565234	2.402325017	high	12999849.61	3997917.064	19007906.45	6000000.004
ENST00000370902	-1.387976123	0.530512533	1.067877663	mid	13009638.32	4970988.705	9000013.476	12999999.79
ENST00000524915	-0.807511636	1.644475985	0.021137263	low	7001995.589	4000705.734	5427763.997	16969050.99
ENST00000370950	-0.683403273	-0.169652895	0.795586683	mid	8029635.404	5000010.792	8999206.981	8000803.984
ENST00000370952	-1.807127976	0.652061012	1.27740749	mid	13997963.37	4000047.29	7000000	10999880.41
ENST00000370996	-1.836492983	-0.394781443	0.510487369	mid	24999856.46	7000000.005	21026240.52	15992655.13
ENST00000371120	-0.851030354	-0.228703	0.350682096	n/a	8971001.115	4973421.263	8207795.091	7004546.819
ENST00000371224	-1.377893539	0.152384085	1.842987211	n/a	12992824.57	4999381.612	8042834.646	8938843.225
ENST00000467509	0.002042031	0.000593762	0.685786509	mid	10984452.77	11000011.49	9995339.562	9999454.135
ENST00000371467	-0.584950037	0.276850626	0.396628197	n/a	5999949.32	4000000.771	5773421.428	6994772.64
ENST00000609943	-0.732270241	0.564903746	0.042228884	low	14956503.28	9003155.746	6088289.615	9006338.704
ENST00000371568	-2.087885016	6.43E-06	1.129989413	mid	17007774.71	4000658.463	7999964.33	7999999.982
ENST00000371582	-1.947561149	-0.068361251	0	low	27000380.86	6999960.125	20969346.31	19998899.83
ENST00000371601	0.002683378	-0.788586497	0.640401925	mid	4000325.983	4007773.415	6909466.941	3999966.494
ENST00000371614	-1.488567599	0.902992521	0.929135264	mid	14029672.57	4999701.056	5882518.626	10999961.01
ENST00000371627	-0.893121657	-0.116474556	1.240646579	mid	13000009.83	6999826.446	13002440.01	11993958
ENST00000371655	-1.11152226	-0.274645445	0.716747687	mid	13027091.09	6029008.675	12097048.45	10000066.84
ENST00000415862	-1.257276935	-0.287438127	0	low	12034323.57	5034352.416	14498964.07	11879809.48
ENST00000481053	-1.813761658	-1.199636567	0.10010989	low	14029541.77	3990679.244	13780932.26	6000010.46
ENST00000393844	-1.678879327	-0.117364718	0.471228616	n/a	16033843.75	5007772.727	11989561.29	11052817.3
ENST00000396153	-1.678071905	0.414114976	0.582546275	mid	16000000	5000000	6000000.007	7994886.089
ENST00000371953	-0.810314238	0.159380141	0.799111623	mid	14028747.1	8000000.139	9855708.321	11006925.96
ENST00000371996	0.000949872	-1.275376588	1.554668413	n/a	9028366.099	9034312.343	12102747.98	4999854.673
ENST00000372004	-2.000653205	-0.945046491	1.241909901	mid	20000123.42	4997767.516	23013230.83	11953366.97
ENST00000372133	-0.733342234	-1.000082035	1.44259264	mid	14963175.8	9000482.028	8000454.911	4000000
ENST00000451025	-1.737514642	-0.585894292	0.184743657	n/a	19999418.4	5997542.597	9005576.02	5999840.986
ENST00000372172	-1.700747881	-1.174148528	1.022219629	mid	13002777.13	4000000	9026386.341	4000000.004
ENST00000372201	-1.808394137	-0.001760599	0.512170568	mid	14010088.29	4000000.015	7000000	6991462.732
ENST00000372306	-1.012496607	0.031471159	0.020194039	low	7999992.662	3965498.038	3994095.463	4082180.497
ENST00000372409	-1.891174171	0.862948432	1.216065567	mid	25965636.83	7000012.667	6999728.937	12730767.45
ENST00000372422	-2.536205065	-0.683811477	1.675748105	n/a	29003349.78	5000050.153	16016260.25	9970417.66
ENST00000372444	-0.808953118	-1.438696491	0.464958761	n/a	7007763.8	4000002.86	18975301.91	6999997.683
ENST00000372530	-1.00261452	0.135337644	0.811956187	mid	15970988.51	7971035.668	10000009.9	10983509.25
ENST00000372518	-1.09793364	-0.785816093	0.614557659	mid	14999998.98	7007776.956	23824144.1	13818569.67
ENST00000372519	-0.000105545	0.636943704	0.578396212	mid	9000000	8999341.602	7073744.325	10999894.48
ENST00000372523	-2.060288219	-0.401549872	0.634576008	mid	29009866.3	6955641.237	22069452.32	16707558.84
ENST00000372538	-1.325285346	-1.481547618	0.770472022	mid	15034923.44	5999990.727	13977318.67	5005340.117
ENST00000471420	-1.138895868	-0.485884026	0.265712397	n/a	11009171.2	4999341.537	7002218.412	4999999.798
ENST00000372577	-0.998951795	-0.485598663	1.56922873	n/a	9992737.289	5000000.126	7000834.881	5000000.771
ENST00000372586	-1.807354919	0.179328112	1.170021026	mid	14000000.83	4000000.244	6992512.289	7918016.077
ENST00000372585	-0.921658409	-1.587666134	0.109562012	low	19007989.2	10034352.41	15028136.6	5000000
ENST00000372600	-0.652076694	-0.584950946	0.933145488	mid	10999999.98	7000000	5999764.376	3999874.952
ENST00000372622	-1.443029051	0.281833135	0.649452667	mid	19033787.17	7000518.05	14919616.44	18138354.5
ENST00000372733	1.149647701	-0.415010687	1.769042613	n/a	4041066.205	8965497.794	7999851.381	6000000.044
ENST00000372748	-0.004055667	0.223305178	1.134728394	mid	4009174.602	3997919.941	6015980.908	7023086.317
ENST00000372759	-1.458975023	0.999896269	1.558397735	n/a	10996519.18	4000000	6999914.656	13998822.75
ENST00000433473	-0.171325523	-1.099573203	1.560182906	n/a	8999987.331	7992226.378	15000406.98	7000007.827
ENST00000372806	-2.85653728	-0.320798279	1.449279334	mid	28970994	4000000	10000089.21	8006338.908
ENST00000372808	-0.137825391	-0.263030191	0.486412058	n/a	11002458.32	10000003.57	11999962.29	9999997.79
ENST00000372836	-1.414850529	1.342161759	1.554546093	n/a	15991372.25	5997541.811	5974163.545	15146352.36
ENST00000372842	0.514836201	-0.010208927	0.182584685	n/a	6990829.702	9988720.526	9087737.578	9023657.112
ENST00000489264	-0.222296363	-0.008261391	0.581596985	mid	13999823.5	12000647.73	11049759.98	10986665.9
ENST00000372874	-0.856392252	-0.392317423	0.488229107	n/a	9000000	4970988.443	21000000	16000000
ENST00000372887	-0.594400023	-0.762861785	0.088964888	low	12026960.99	7965694.862	16868791.72	9941220.259
ENST00000372945	-0.900182553	0.362240962	1.614576647	n/a	13000002.88	6965647.586	7002465.259	9001115.991
ENST00000372948	-1.262873361	-0.019307808	0	low	11999999.88	5000558.121	7096184.278	7001847.631
ENST00000432648	-0.224635694	0.12276609	1.67796993	n/a	7000176.425	5990828.727	11992263.23	13057421.64
ENST00000394253	-2.858274828	-0.269670801	0.015432104	low	28991185.04	3997969.795	17801552.09	14766544.2
ENST00000373023	-1.415090403	-0.678098434	0	low	16000658.44	6000026.887	8000147.11	5000000
ENST00000373030	-0.589647679	1.45337664	0.477197973	n/a	17999281.59	11960615.61	4006341.754	10971296.62
ENST00000373032	-1.584338528	-1.110318316	1.10466803	mid	17992216.55	5999999.987	10999392.6	5094828.688
ENST00000358871	-0.499976738	-0.565955165	0.031795723	low	7070089.466	4999388.812	5921469.165	4000000
ENST00000373043	-0.206465233	0.12540616	0.059041724	low	14999977.67	12999851.29	11000035.24	11999001.07
ENST00000373053	-1.194988012	-0.414304482	0.851019115	mid	16026096.82	7000040.071	14841390.74	11136700.05
ENST00000373087	-0.819369094	0.169885724	0.775967784	mid	6997917.079	3965647.586	8000218.374	9000000.645
ENST00000496343	-2.586358844	-0.67575175	0.375389236	n/a	23968159.62	3990828.791	18998270.34	11893030.07
ENST00000480549	-1.589057373	-0.982940439	0.398004279	n/a	12031898.64	3999265.444	9882644.948	5000099.387
ENST00000482853	-0.807389615	0.137509848	0.306442185	n/a	13999839.79	7999716.079	9999989.984	11000037.2
ENST00000373206	-0.327546504	-0.07320378	1.046460045	mid	5000000	3984452.756	10000034.52	9505281.118
ENST00000441259	0.215434067	-0.574108438	0.0407557	low	6029008.882	7000000	10421487.22	7000125.716
ENST00000373257	-2.681250392	0.099993201	0.938619782	mid	32070578.81	5000000	13934997.8	14935090.46
ENST00000373284	-0.80732406	0.896169018	0.618446628	mid	6999850.452	4000000.111	5909946.271	10999103.48
ENST00000373314	-0.584461988	-0.848084817	1.420173667	mid	5997919.945	4000000.771	9000481.488	4999962.812
ENST00000611874	0.263189682	-0.848140423	0	low	5000000	6000645.811	9000000	4999502.636
ENST00000373365	-1.223377961	-0.999575236	2.032481763	high	14009567	6000000	15994179.4	7999444.583
ENST00000373408	-0.803362597	-1.419595327	1.531135177	n/a	13965600.36	8002457.405	16107180.23	6021140.248
ENST00000373447	-1.494810829	-0.082666173	0.52787855	mid	31000983.28	10999997.12	18002545.61	17000000.04
ENST00000373451	-1.765534747	0.41354769	1.358703705	mid	17000000	5000000	9006616.882	11996427.91
ENST00000449886	-0.807812074	0.584722283	0.087350458	low	13990828.79	7992226.378	6006243.8	9007865.706
ENST00000373475	-0.736464841	-0.478291727	0.783644926	mid	10000000	6002082.936	14000001.48	10049580.31
ENST00000373477	-0.5145733	-0.360991835	1.23967979	mid	10000000.91	7000000.017	14191301.34	11049760.16
ENST00000373491	-2.084180526	0.796187005	0.979444113	mid	16973313.68	4002817.434	5000000.033	8682527.706
ENST00000341885	-1.70778251	-5.82E-05	0	low	13036375.41	3990828.792	11000444.13	11000000.01
ENST00000467603	-2.523645232	-0.142657338	0.465693588	n/a	23001327.66	4000000.001	20974833.55	19000034.32
ENST00000373563	-0.582147066	0.413499365	1.104596354	mid	6000000.045	4007813.693	6007688.717	8001716.016
ENST00000373585	-1.999156404	0.485426867	1.200607028	mid	15990832.87	4000046.505	5000000	7000000.195
ENST00000373606	-1.523771929	0.467222316	1.60939162	n/a	23000002.17	7998836.499	15133140.28	20920737.46
ENST00000373610	-0.872152411	-1.137512077	1.424698737	mid	10982369.82	6000010.737	11000001.02	4999970.82
ENST00000373644	-0.87446845	0.778102421	0.762307117	mid	11000000.21	6000002.894	7002055.044	12007640.83
ENST00000373659	0.170179491	-0.415133552	0.678680413	mid	7998535.663	8999940.057	8000005.344	5999604.549
ENST00000373699	-1.764228106	-0.252744504	1.58061938	n/a	16984610.17	5000000	14193442	11912531.18
ENST00000373789	-1.171086205	-0.121819825	0.641906207	mid	9007275.407	4000012.668	11999989.51	11028322.18
ENST00000395284	-1.115471186	0.875618986	1.567663805	n/a	12999945.65	6000000	5993789.286	10997375.41
ENST00000398958	-2	1.32136311	1.079824972	mid	16000000	4000000	4001741.866	10000437.55
ENST00000373839	-1.175449173	-0.991540798	1.105254642	mid	9034527.64	4000000	8001763.056	4024409.496
ENST00000373855	-0.848186791	-0.892243933	0.270660206	n/a	8999999.247	4999341.537	12999982.12	7004071.453
ENST00000373874	-2.393862819	0.089345961	0.131042859	low	21022564.69	4000010.981	15977647.02	16998423.17
ENST00000373912	-0.483535468	-0.656468709	1.192823829	mid	6990828.792	4999999.793	10999278.13	6978264.252
ENST00000373930	-0.319058934	-0.345449635	0.697468226	mid	9980132.252	8000000	10000000	7870626.397
ENST00000374001	-1.32198668	0.104320084	1.196223178	mid	15000609.13	5999999.997	13000000.17	13974839.62
ENST00000483649	-0.216131025	0.34684598	0.07939219	low	6971041.393	6001167.379	11007266.61	13998791
ENST00000374012	-1.459843696	0.271349302	1.032475315	mid	22000655.57	7997953.604	9994538.589	12062769.48
ENST00000374199	-0.999074244	0.468128924	0.705255445	mid	11992229.25	5999963.479	7998447.16	11064365.86
ENST00000374231	-1.316469103	-0.53142548	1.821515494	n/a	14943348.97	6000000	12998131.7	8993027.538
ENST00000374222	-0.010068139	0.333143843	0	low	5034352.475	4999341.537	7992394.816	10068463.94
ENST00000374266	-0.001368785	-0.846825099	1.106102465	mid	5999999.229	5994309.314	8992932.492	5000133.242
ENST00000374293	0.323227994	-0.583778796	1.243722454	mid	7992914.605	10000149.55	8992618.694	6000000
ENST00000374294	-0.514459585	-1.787080608	1.230474467	mid	9999952.724	7000518.057	13804632.61	3999999.945
ENST00000374296	-5.70E-06	-1.421592537	0.941109251	mid	11000000	10999956.53	15100067.72	5636855.473
ENST00000374385	-2.115485631	-0.809700528	0	low	26000151.64	6000000	14026060.53	8001871.308
ENST00000374450	-1.485392395	0.174874224	0	low	27999332.32	10000000.21	14196327.41	16025751.12
ENST00000442998	-1.766266014	0.125510035	0.084987144	low	17009219.26	5000176.434	10999926.99	11999746.95
ENST00000374479	-1.317380792	0.530528065	1.20399782	mid	9968530.121	4000000.001	8999916.186	12999999.22
ENST00000374492	-1.587518569	-0.360894162	1.335225145	mid	21029000.56	6997258.601	13999999.8	10901545.24
ENST00000617979	-0.508606111	-1.016717619	3.57E-10	low	10000000	7029012.323	8097021.49	4001868.296
ENST00000374514	-0.637022934	0.652044089	1.419656759	mid	13999850.43	9002443.092	7000158.214	11000000
ENST00000374518	-1.874459538	-0.25217948	1.271311769	mid	22000043.75	6000051.773	6000000	5037762.192
ENST00000374561	-1.26248234	-0.540511389	1.430649003	mid	11995409.39	5000000.194	15999998.92	11000433.81
ENST00000374580	-0.545210215	-0.148793279	0.86701233	mid	16051486.86	10999948.17	9999108.238	9019241.786
ENST00000374647	-0.998877247	0.360233316	1.404618226	mid	9992226.443	5000002.876	7013602.938	9002895.5
ENST00000374692	-0.584999539	0.0112579	0.830239553	mid	6000173.04	4000012.667	10000000	10078339.08
ENST00000575963	-0.605227499	-1.445657154	0.834860498	mid	6028916.256	3963214.881	13945461.42	5119726.036
ENST00000374754	-1.581718527	1.573003524	0	low	11973014.94	3999989.056	5038181.066	14989771.6
ENST00000374767	-1.00542977	0.618323238	0.892315591	mid	10036608.32	4999452.616	11013589.74	16906851.45
ENST00000374980	-3.044269749	-0.270048273	1.999413741	n/a	32992549.48	3999441.672	16304230.58	13520964.68
ENST00000375078	-1.584960953	-1.470593163	2.044461361	high	11999987.13	4000000	13917816.9	5022020.313
ENST00000530167	-0.678163501	-1.485426891	2.120567351	high	8000507.932	5000000	14000000.62	5000000
ENST00000375341	-1.912997281	0.19074715	1.185726259	mid	15034352.31	3992226.379	6594603.14	7526780.981
ENST00000375360	-0.008429191	-5.17E-05	0.507255267	mid	8017696.62	7970988.448	4000143.285	3999999.996
ENST00000375400	0.222893519	-0.000240563	1.093186963	mid	5999701.11	7002082.936	14000000.08	13997665.84
ENST00000423058	0.878865448	1.514063784	0.008135185	low	11993245.89	22054722.62	6999990.211	19992911.66
ENST00000375533	-1.002637041	-0.877793846	1.112460883	mid	10000001.15	4990869.634	11025379.02	6000000
ENST00000375547	-1.456827127	0.039234216	0.487671368	n/a	10980159.66	4000000	6848633.722	7037438.553
ENST00000374651	-1.004947644	8.95E-11	0.032002012	low	10034353.32	5000000	4000000	4000000
ENST00000375712	-2.392321409	-0.579606669	1.348966512	mid	21000058.03	4000000	17999987.09	12044622.71
ENST00000441595	0.1150022	1.485426812	0	low	12001524.81	12997371.7	5000000.051	14000000
ENST00000375771	-0.651990213	-0.363243131	0.97769709	mid	10999340.61	7000000	9000000	6996735.095
ENST00000310144	-2.323186133	0.263148122	0	low	20020226.35	4000555.244	9999238.22	12000031.7
ENST00000430559	-0.848377862	0.321895946	9.72E-11	low	9002377.275	5000000.244	6400140.744	7999997.655
ENST00000375980	-0.321710231	-1.457133555	1.489383256	mid	4999434.004	4000151.228	10999553.61	4006214.078
ENST00000436985	-1.378585912	-0.375077277	0.237939399	n/a	13000669.47	5000000.017	12969097.57	10000005.67
ENST00000376105	-0.764667803	-2.162349952	1.514622121	n/a	16989793.18	10000003.38	17922348.75	4003711.057
ENST00000346832	-2.170144702	-0.286946829	0.061667311	low	18002741.34	4000000	6000003.198	4917811.51
ENST00000376279	-2.46028143	0.152217892	0.044737656	low	21999439.03	3997542.582	8998843.65	10000203.96
ENST00000376300	-1.172420613	-0.755840218	1.112819415	mid	9015581.908	4000000	23993028.83	14208705.03
ENST00000376352	-1.3625603	0.348549246	0.788006365	mid	17999850.2	6999989.198	10989222.92	13992353.26
ENST00000376462	-0.009945159	-0.152002859	0	low	4999999.752	4965650.985	9999998.374	8999999.997
ENST00000376834	-1.224585163	0.999494406	1.067870234	mid	13999862.64	5990828.792	5001752.569	10000000.01
ENST00000416247	-1.909860031	0.2410081	0.808364941	mid	15030905.64	4000000	11000000	13000000
ENST00000377038	-1.115462043	-0.122785541	1.096718881	mid	12999863.12	5999999.935	8739704.33	8026655.238
ENST00000377113	-1.699406794	-0.164308497	0.807975188	mid	12990828.85	4000040.985	21290685.79	18998874.08
ENST00000377191	-0.820657334	-0.198930356	1.96334103	n/a	7008197.285	3967928.569	16006804.93	13945068.38
ENST00000377205	-1.690033845	-0.448036653	0.616930051	mid	13000180.84	4029011.552	10913459.94	8000000
ENST00000377294	-1.104820537	0.319160228	0.593431177	mid	14999354.19	6974104.314	7930894.622	9894616.846
ENST00000377325	-1.848000706	-0.133488399	0.594637808	mid	18000031.49	4999995.581	10998879.39	10026847.92
ENST00000377401	-0.485446891	-1.167543947	0.642537721	mid	6999850.346	4999823.57	17974223.35	8001739.062
ENST00000341547	-4.91E-06	0.000333279	0.335307426	n/a	10999997.38	10999959.93	10999968.42	11002509.83
ENST00000377526	-0.415031794	-1.935433817	1.193046641	mid	12001708.42	9001316.912	19124816.74	5000041.958
ENST00000377577	-2.000144611	-0.2226136	1.445990071	mid	20002004.84	5000000	7001073.25	6000000
ENST00000377673	-1.906890858	0.137494894	0.678744117	mid	15000002.73	4000000	10000059.79	10999999.97
ENST00000435364	0.518484706	-0.267300429	0.315537934	n/a	13968106.53	20008613.15	16909529.65	14049668.61
ENST00000377710	-2.137554266	-0.414305747	1.182397531	mid	22000103.1	4999847.575	20000751.78	15008174.23
ENST00000377768	-2.000004861	-0.149992382	0.969169805	mid	20000054.03	4999996.661	19972148.17	18000002.82
ENST00000289316	-2.92469811	0.585014545	0.290244804	n/a	37965739.51	5000000	10000007.55	15000552.46
ENST00000377803	-1.817281763	-1.64912836	1.080413616	mid	21016590.05	5963564.65	15603176.4	4974803.317
ENST00000338432	-1.221742308	0.801390377	0.194332261	n/a	13999852.37	6002641.057	4022020.355	7009496.221
ENST00000396594	0.777610838	0.290368874	0.851627037	mid	7000000.19	12000027.44	5000002.843	6114768.113
ENST00000531323	-0.484034091	-0.152430716	0.025057017	low	6992226.323	4999271.197	10003107.67	9000128.82
ENST00000370081	-1.321928071	0.188798256	0.03643869	low	9999999.793	3999999.983	6998334.294	7976798.507
ENST00000423462	-0.652476997	0.002828717	0.000544069	low	11002817.49	6999850.452	9980526.708	10000114.89
ENST00000378119	-1.938443732	-0.019651024	1.678760497	n/a	23000000.21	6000647.726	10999999.99	10851184.23
ENST00000378251	-1.58167169	-0.807278144	1.233011349	mid	11970988.45	3999441.879	6999627.465	3999999.992
ENST00000443868	0.77571863	0.198797448	2.47E-09	low	7009171.273	12000000.06	13940255.36	15999806.27
ENST00000437504	0.223172176	0.312928522	0	low	17990828.79	21000647.73	12000009.98	14906733.21
ENST00000378454	-0.333742	-0.292632833	1.517381984	n/a	4997876.993	3965694.091	11027400.34	9002888.698
ENST00000621653	0.192915659	-0.222392421	0	low	6998591.054	7999890.036	7000000	6000000
ENST00000378509	-2.003098141	-0.289262237	0.918396291	mid	16034396.28	3999999.97	11000043.07	9001559.892
ENST00000347404	-1.32162036	0.699713898	0.102071643	low	9997495.307	3999851.223	7999503.188	12992654.42
ENST00000469733	0.30871361	0.000193099	0.109259542	low	4036806.475	4999999.793	4000002.172	4000537.593
ENST00000341083	-0.346891804	-0.995497806	0.013404725	low	13999863.37	11007760.17	9971761.734	5001464.523
ENST00000378618	-1.710956506	0.17027154	0.134017008	low	13000134.69	3970988.435	8000026.852	9002192.296
ENST00000378661	-0.423594471	0.602016916	0.666106891	mid	8001387.757	5965552.549	9971454.688	15135043.37
ENST00000532681	-0.218451834	-0.485426879	0.305041663	n/a	6992226.378	6009729.517	7000000.001	4999999.821
ENST00000378863	-2.701053296	0.001071322	1.224434642	mid	26011077.52	4000002.671	6996885.232	7002082.936
ENST00000281141	-0.847989339	0.135463878	0.414918222	n/a	8999952.79	5000000	10022568.65	11009249.91
ENST00000491614	-1.494718384	0.279423246	0.850235023	mid	14000015.1	4967906.75	5000009.962	6068559.972
ENST00000229922	0.00115867	1.259410196	0.314816991	n/a	11999517.21	12009158.24	5012495.031	11999805.34
ENST00000379019	-0.889861938	0.105387477	0.617900516	mid	12970991.52	7000000	12000062.43	12909466.56
ENST00000445726	-1.905914878	-0.125806791	0.279975448	n/a	15018990.06	4007773.622	12000000.05	10997896.55
ENST00000282587	-2.522480284	9.96E-05	0.387072889	n/a	22970811.97	3997920.17	3999723.862	4000000
ENST00000379378	-0.938763796	-0.893113978	1.730747563	n/a	21030099.06	10970975.8	13000000.54	6999858.7
ENST00000379389	-1.58398247	-1.318019846	1.294598478	mid	14989813.88	5000000	9972663.623	3999886.445
ENST00000379406	-0.415139135	0.652089643	0.617567491	mid	8000545.453	5999986.386	6999937.19	11000000.01
ENST00000379426	-1.13752016	-0.193033012	0.523776372	mid	11000455.85	5000149.548	16000046.22	13996276.41
ENST00000379509	-1.900782134	0.00294545	0.999895322	mid	14936623.37	4000000.011	10977538.09	10999973.06
ENST00000379568	-1.866229968	1.000009346	1.542051968	n/a	21999958.88	6034352.414	5000000	10000064.78
ENST00000470258	-0.892866784	-0.773563425	0.093448302	low	12998011.68	6999987.084	12000000.77	7019650.337
ENST00000413371	-1.761785736	-0.675187664	0.052877776	low	16956479.2	5000176.435	15968015.29	9999981.584
ENST00000379719	-1.094360022	1.171319003	1.771290501	n/a	14965867.9	7009171.96	7992274.672	18000002.08
ENST00000446108	-0.487279697	0.326403359	0.130455032	low	7008994.772	4999999.155	7973623.895	9997995.767
ENST00000379902	0.687781644	-0.362570079	0.506894505	mid	4966468.265	8000010.741	9000000	7000000
ENST00000309951	-2.090267806	-0.001181359	0.23965578	n/a	17000000.03	3992230.548	9999992.901	9991807.7
ENST00000546474	-1.459431795	1.16E-06	0.159105585	n/a	11000000	3999999.513	8999992.311	8999999.564
ENST00000474451	0.171356377	-0.321947625	0.133762385	low	7990217.603	8997917.694	10000090.02	7999963.722
ENST00000434425	-0.514137125	-0.736965595	0.585915091	mid	9999952.724	7002082.932	10000000.01	6000000
ENST00000483354	-0.999453351	-1.376043616	0.180917153	n/a	11999618.25	6002082.936	12977729.97	4999980.719
ENST00000380152	1.173158348	0.000747569	0.801796661	mid	3991045.298	9000000	11993783.51	12000000
ENST00000611786	-1.704210067	-0.184652499	3.34E-09	low	13033983.91	3999989.319	17064472.68	15014363.68
ENST00000254037	-0.2605662	0.222448927	0.277006972	n/a	5992239.046	5002082.936	5999999.966	7000274.135
ENST00000380266	-0.808502844	-0.150452896	1.414893163	mid	14011248.56	8000059.736	20000639.31	18019927.66
ENST00000380320	-0.999947964	-0.803047836	1.116747174	mid	9999999.793	5000180.242	9966855.423	5712374.502
ENST00000522370	1.262937826	0.154173183	1.908604031	n/a	5000408.573	12000177.21	8985424.227	9998833.553
ENST00000380733	-1.000986638	1.104618036	0.621972451	mid	8005472.956	4000000	5999990.718	12902496.24
ENST00000264709	-1.115476999	-0.528325851	0.378270683	n/a	13000000	6000000.91	10097269.45	7001031.265
ENST00000380843	-0.807352138	-1.576797835	1.413465737	mid	21000150.42	12000109.11	17901096.22	6000897.127
ENST00000380874	-1.485426874	-0.031078092	0.546538962	mid	14000000.45	5000000	9214147.37	9017781.665
ENST00000380903	-0.584921096	0.000151764	0.842750238	mid	9000006.349	6000176.434	4999474.052	5000000
ENST00000380916	-0.321694935	0.640940565	0.545230397	mid	4999191.994	4000000	7695888.629	12000548.87
ENST00000381125	0.321928095	0.289591889	0.725499183	mid	4000000	5000000	8999474.741	11000008.16
ENST00000381249	-1.701462004	-0.415044969	1.081116775	mid	13002284.38	3997869.013	16000082.26	11999999.56
ENST00000381344	-0.873777475	0.57152761	1.819497213	n/a	10990226.05	5997543.353	8002023.513	11891777.56
ENST00000381440	-1.598411148	0.02968921	0.855253773	mid	15036583.39	4965688.428	14707549.32	15013351.61
ENST00000381441	-1.174569812	0.321928022	0.667244628	mid	9029022.533	4000000	8000000.406	10000000
ENST00000381527	-1.322228568	-0.65207645	0.891733097	mid	10002082.94	4000000	10999998.05	6999999.951
ENST00000381604	-0.363815754	0.233880338	0.192909347	n/a	9007774.279	7000000	6017991.894	7077120.587
ENST00000618612	-1.157914166	1.001770759	1.175506015	mid	9002035.66	4034352.414	5999533.322	12013803.3
ENST00000381854	-1.484022918	1.490229548	0.534706222	mid	13966482.48	4992885.751	4974014.559	13973681.7
ENST00000481747	0.193021946	-0.528869449	0.447334815	n/a	6999987.329	8002075.588	12999873.84	9010182.126
ENST00000381967	-0.584962041	0.44748197	0.719420789	mid	8999997.123	5999999.995	10999824.74	15000000.07
ENST00000424834	-0.999990817	0.230822459	0	low	7999949.192	4000000.056	5965042.692	7000000
ENST00000382298	-1.003470964	0.340641942	0	low	12029010.78	6000052.55	7107090.016	8999849.739
ENST00000307138	-1.784208863	-0.109654364	0.27244154	n/a	30998143.14	8999850.452	25896281.18	24000934.37
ENST00000543095	-1.857797399	0.06519489	1.185462824	mid	29003859.49	8002082.958	26737002.99	27972954.69
ENST00000303277	-0.254688433	0.219045508	0.380003092	n/a	5999987.126	5028997.975	6014169.771	7000272.589
ENST00000236698	-0.494638333	0.678088084	0.243852765	n/a	7034812.466	4992884.841	5000000.005	8000089.721
ENST00000019317	-0.485446215	-0.358388342	0.179989312	n/a	6999847.059	4999823.565	8973977.99	7000021.26
ENST00000383463	-1.584962901	0.093659519	0.727755098	mid	12000003.33	4000000	8999999.905	9603661.177
ENST00000321169	-1.584780862	-0.652276084	0.059585378	low	11997960.02	3999823.561	10999997.21	6999030.856
ENST00000389054	-0.002802038	-0.193184801	1.023267691	mid	4007776.448	4000000	8002924.804	6999939.982
ENST00000389063	-1.584945575	-0.648764315	0.941318094	mid	14999823.84	4999999.94	10974802.21	7000018.429
ENST00000510496	-1.009509505	-0.321985181	0.362122298	n/a	9996973.42	4965647.601	10000296.52	7999920.659
ENST00000570780	0.001632404	-1.127049632	0.686098877	mid	3997541.81	4002067.573	13104697.37	6000000
ENST00000389384	-0.637176961	0.415020494	0.732905765	mid	13997540.58	8999996.849	5999960.649	7999853.234
ENST00000389386	-0.896929344	-0.69991398	0.748066252	mid	13028985.45	6996936.979	12995263.18	7999999.81
ENST00000425013	-1.803056941	-0.415031611	0.977442366	mid	13965660.25	4002093.674	7999957.835	5999992.867
ENST00000409185	-2.13714189	-0.53342151	1.652935442	n/a	21994486.05	5000000	13026217.72	8999998.927
ENST00000270257	-0.999435324	-1.093874594	0.361030517	n/a	8000010.792	4001571.319	8997903.707	4215530.899
ENST00000431917	-0.847998425	0.167433063	0.062155377	low	18000019.89	10000000.53	15999999.94	17968935.73
ENST00000322354	-4.22E-05	-0.266473166	0.440441492	n/a	5000146.154	4999999.755	5979742.989	4971255.705
ENST00000295709	-2.273017811	-0.638425745	1.00E-06	low	28999987.26	6000000.207	23519675.69	15109358.64
ENST00000614703	-0.000571796	0.320566198	0.028740464	low	3999514.577	3997929.728	4000002.761	4995285.701
ENST00000339686	-0.407929003	-0.001529253	0.022824541	low	7970988.452	6007770.223	3999999.996	3995762.252
ENST00000392238	-1.175405314	0.758253904	0.955332667	mid	9034210.982	3999981.403	5934682.096	10038171.92
ENST00000392246	-0.828649137	1.193137161	1.635014012	n/a	16000175.32	9008998.102	7000000.685	16005459.87
ENST00000458269	-0.485420987	0.263184302	0.025144737	low	13999999.14	10000039.86	9998991.156	12000036.13
ENST00000583025	-1.116766109	0.005127111	0.166949949	n/a	13011675.91	6000026.116	10000192.62	10035794.96
ENST00000531224	-1.584807372	0.341624128	0.319651449	n/a	14991015.72	4997542.582	11846364.37	15011503.66
ENST00000602762	-1.261015732	-0.136812057	1.739793786	n/a	23966442.35	10000000.24	12094126.45	10999931.28
ENST00000392455	-1.485680063	1.010420467	0.970720562	mid	14002458.31	5000000.244	5999723.979	12086432.74
ENST00000330634	-0.809290769	0.488334354	0.204122697	n/a	7000040.063	3994659.155	4989771.597	6999772.98
ENST00000272797	-1.116348702	0.361029929	0.115973437	low	13007853.27	5999999.091	7006185.815	8998341.872
ENST00000392708	-2.701970633	0.588305486	0.790485724	mid	26027605.87	4000000.207	3997306.025	6009868.868
ENST00000259075	-0.585260563	0.810539708	9.93E-06	low	18000659.37	11997960.53	8998545.666	15782256.22
ENST00000264027	-0.85177901	0.874194819	0.404597697	n/a	9023710.264	5000047.276	8068560.32	14789548.39
ENST00000359774	-2.004064614	0.015140438	0	low	20056237.34	4999952.724	4947775.014	4999973.114
ENST00000338446	-1.11106072	0.5838128	0.192394035	n/a	12980156.78	6009209.349	8000000.345	11990441.39
ENST00000587935	-1.652714576	-1.463100973	0.147852479	low	22009729.32	7000000	12992433.82	4712520.295
ENST00000393045	-2.088793348	0.780114388	0.729948405	mid	17016435.81	4000176.435	6999571.218	12020132.85
ENST00000532163	-0.999635999	-0.13665428	0	low	11997065.69	6000046.504	10991386.71	9998053.367
ENST00000354484	-1.324734968	-0.31979201	0.397971277	n/a	10000003.31	3992226.585	9993119.584	8006341.255
ENST00000393077	-1.581468359	-0.925098399	0.986842469	mid	12000469.8	4009856.54	17089343.74	9000010.544
ENST00000446465	0.311726422	1.616672931	0.305884236	n/a	8058023.104	10001554.63	3906267.105	11979232.16
ENST00000311528	-2.169940833	-0.001679779	0.116044257	low	18000197.52	4000000	7008181.761	7000026.646
ENST00000393106	-1.584967909	-0.000743997	1.057928427	mid	12000044.99	4000000	11005869.84	11000195.58
ENST00000393193	-2.582158268	-0.656876666	1.755280151	n/a	24008555.75	4009211.28	17366706.59	11014832.24
ENST00000587296	-1.459734483	-0.50711408	0.113318856	low	11002309.48	4000000.005	9948430.933	6999999.997
ENST00000393262	-0.73205281	1.12E-08	0.786174108	mid	9966071.645	6000040.071	6999999.946	7000000
ENST00000343939	-1.000448205	-0.721617851	0	low	14004350.54	7000000.224	9999916.341	6064119.459
ENST00000393352	0.114599295	-0.097950982	0	low	11999441.88	12991487.26	15000029.21	14015413.68
ENST00000355938	-3.046569269	-1.101964117	0.056132721	low	33030722.94	3997692.13	15024712.93	6999740.332
ENST00000393409	-1.136806087	0.807231183	1.156588521	mid	11000087.34	5002457.435	8000000	13998799.28
ENST00000393473	-1.459466108	0.012838393	6.63E-07	low	11000263.64	4000000.244	10017393.08	10106934.64
ENST00000393630	-0.99999312	-0.465418918	0.248727841	n/a	9999954.12	5000000.905	10997730.16	7965224.204
ENST00000421097	-1.585214397	0.292194019	0.420648745	n/a	12002095.59	4000000.065	9000000.05	11020509.57
ENST00000393892	-1.76505181	-0.082477247	0.522753216	mid	16994310.27	5000000	18999828.9	17944095.2
ENST00000393923	-1.325249115	0.263112713	0.636663384	mid	10000065.21	3990828.792	10000007.67	12000660.56
ENST00000404568	-1.476024332	0.50753443	0.118157876	low	14000374.65	5032827.664	10000000	14216185.68
ENST00000393958	-1.000000509	-0.650881281	0.352022282	n/a	7999997.068	3999997.123	10991814.4	7000589.26
ENST00000454193	-1.259224216	-1.137385957	0.005862831	low	11968351.72	5000000.909	22000180.76	10000897.11
ENST00000409707	-0.996161731	-0.180194826	0.5109282	mid	11963214.83	5997542.579	16996139.43	15000517.35
ENST00000356271	-2.247927575	0.653918629	0.005051707	low	19000000.81	3999999.999	7052755.267	11097060.05
ENST00000394196	-0.362560889	-0.534728715	1.072801149	mid	9000003.187	7000047.07	12006031.7	8287625.208
ENST00000309156	-0.87445117	-0.381691246	0.006256589	low	10999863.12	5999999.982	13029106.1	10000324.82
ENST00000394264	-1.322765849	-0.107449361	0.6376238	mid	10000598.19	3997917.064	13940810.13	12940245.97
ENST00000175506	-0.737755638	-1.005965668	0	low	10005477.67	6000000	14000109.39	6971168.627
ENST00000394417	-1.41573881	1.114983417	0.52821458	mid	16007774.53	5999998.07	6000010.289	12995573.45
ENST00000394420	-2.222864378	-0.584977972	1.288564433	mid	28009161.02	5999999.94	9000000	5999935.656
ENST00000343796	-1.246984257	-0.612126341	0	low	18987581.58	8000000.004	10214549.89	6682682.75
ENST00000356143	-0.584962865	0.224228787	0.243513279	n/a	12000003.1	8000000.049	5989529.773	6996684.952
ENST00000310298	-1.32214064	-0.000467995	0.357812923	n/a	9999826.956	3999341.537	7001126.947	6998856.223
ENST00000428074	-0.362308094	-1.288457478	0	low	9001524.83	7002457.469	17094267.62	6998196.777
ENST00000394634	-0.805448862	-0.192188796	0.84963006	mid	6999341.521	4004911.441	8001868.194	7003849.431
ENST00000394668	-0.672822379	0.002625306	0.940955538	mid	7971018.707	5000047.276	4000000	4007285.521
ENST00000394705	1.21336134	-0.585570066	0.505775184	mid	6007762.885	13930635.93	18007588.92	12000004.62
ENST00000568007	-0.001576689	-1.502490115	0	low	11011469.49	10999441.88	16999885.11	6000001.976
ENST00000394899	-0.587187599	0.196054898	1.402416153	mid	5997582.654	3992226.393	6999991.667	8018920.875
ENST00000394936	-0.807293439	0.3215866	2.231958661	high	7000010.862	4000176.678	8001893.876	10000000
ENST00000426016	-1.138090891	0.93472609	0.094936968	low	10999999.09	4997964.341	12028816.61	22993415.89
ENST00000307741	-1.584868093	0.229848432	0.240055769	n/a	11999215.49	4000000.244	6821833.877	8000044.668
ENST00000226253	-0.776815923	-0.415028471	0.038901031	low	12000554.58	7004165.871	7999957.607	6000005.751
ENST00000616973	-0.418694043	-0.839636768	0.207989089	n/a	8011778.945	5993623.964	7018866.408	3922031.919
ENST00000395422	-1.458230962	1.129228707	2.483267698	high	10965650.09	3990829.036	4114456.481	9000034.743
ENST00000395468	-0.321323306	0.003297568	0.915406695	mid	4997904.397	3999999.996	11971151.3	11998545.05
ENST00000395477	-0.584962462	1.105881859	0.948651567	mid	8999999.758	6000000	5064911.76	10901229.8
ENST00000395601	-1.248039028	-0.777596149	1.434219092	mid	18998609.15	7998796.083	11999967.15	7000036.296
ENST00000337573	-1.16994684	0.27595607	0.050697143	low	9000136.363	4000000.055	8997972.643	10894711.22
ENST00000338034	-0.84799783	0.847941858	0.098743377	low	9000005.759	4999999.999	5000004.624	8999664.922
ENST00000395965	-1.459152186	0.169672678	0.560021465	mid	10997869.79	4000000.055	8001397.586	8999998.07
ENST00000567404	-0.248172591	0.462518563	0.066288645	low	19003279.08	16000043.09	5078925.221	6998480.867
ENST00000396094	-0.590547629	-0.602891884	0.597126722	mid	9034910.536	6000000.772	15184472.67	9997954.895
ENST00000396212	-1.485923385	0.078392073	0.400168293	n/a	28009638.95	10000000.01	16100891.93	16999975.69
ENST00000396253	-2.169883151	0.191321069	0.643176219	mid	17999477.85	4000000	7005215.76	7998616.907
ENST00000571133	-2.521742131	-0.788134114	1.296915167	mid	22967224.55	3999341.537	13999854.95	8107211.948
ENST00000339995	-1.483257773	-2.001774853	0	low	14000700.62	5007773.622	16012486.36	3998199.84
ENST00000229270	-0.875916796	-0.111234891	0.029446888	low	11014865.7	6002082.729	12961828.91	12000000
ENST00000401705	0.008283532	-0.415042954	0.006093459	low	5965647.569	5999999.091	8000029.225	5999999.233
ENST00000446716	0.686936225	-1.318356662	0.365647072	n/a	8034577.034	12934553.1	19947065.41	7998602.441
ENST00000345363	-7.09E-05	0.106171582	0.18974767	n/a	15000564.18	14999826.95	13012710	14006466.34
ENST00000396825	-2.099495771	-1.348853315	1.228877512	mid	29999169.38	6999999.793	27997188.4	10991807.45
ENST00000619571	-0.577972517	0.517378699	0.118141333	low	5970999.784	4000000	7000000.101	10019465.49
ENST00000396842	-1.326342131	0.162220716	1.100711643	mid	10036809.83	4002459.348	10723806.13	12000027.89
ENST00000295767	-1.322103453	0.584962496	0.365310112	n/a	9999820.089	3999441.879	7999999.912	11999999.83
ENST00000396976	-0.847729774	0.262976606	0.900430493	mid	8999836.233	5000834.898	5000000	5999759.622
ENST00000396980	-1.584933648	0.589824822	0.562680582	mid	14999820.14	5000040.042	5980546.22	9001104.73
ENST00000396981	-0.99999997	-0.789478487	1.333612497	mid	9999999.793	5000000	10998378.83	6363147.186
ENST00000396987	-0.5849625	0.222993382	0.667411856	mid	5999999.999	4000000	5999995.98	7002911.795
ENST00000464747	-2.19E-10	-0.127617302	0.61630008	mid	7000000	6999999.999	23990618.44	21959619.35
ENST00000320225	-1.004947538	-0.287737015	0.101316001	low	10034352.17	4999999.792	10990607.63	9003352.023
ENST00000308724	-0.758312484	-0.929263726	0.208514449	n/a	27025079.42	15976887.43	22893949.56	12022214.33
ENST00000361162	-2.765657491	-0.530710424	0.067095789	low	33988721.49	4997916.155	26001461.7	17998570.21
ENST00000324366	-2.134335007	-0.212341955	0.206067762	n/a	21948844.67	4999341.537	23049760.33	19895053.73
ENST00000397527	-1.777073954	-0.584946609	0.738789276	mid	23991124.38	6999999.962	20999751.92	13999988.82
ENST00000445626	-2.249336653	-0.31341421	1.147932807	mid	19018342.39	3999952.729	9941160.041	8000000.001
ENST00000397762	-2.07186142	-0.630153555	1.006640153	mid	21021607.32	5000040.073	17024320.87	10999543.83
ENST00000397764	-0.678730171	0.005172586	1.131708465	mid	7999999.798	4997719.017	7999999.988	8028734.376
ENST00000355994	-1.001401193	-0.594201415	0	low	8007773.639	4000000.001	9023302.072	5977134.752
ENST00000250489	-2.641468579	0.788141739	0.404896975	n/a	24958661.6	4000000.244	11000078.04	18995471.17
ENST00000555414	-1.654188195	0.585257379	1.105356877	mid	22032221.67	6999999.793	9999790.019	15002751.19
ENST00000614153	-1.310699099	-0.894450028	0.198780761	n/a	14968918.16	6034352.414	13012307.97	7000000.087
ENST00000566029	-1.765264843	0.000206346	0.094076136	low	16965643.8	4990828.847	13997923.78	13999926.03
ENST00000494188	-1.926104897	-0.812470091	0.036904912	low	19000718.68	4999823.565	21054105.17	11988336.37
ENST00000398559	-1.440576974	0.414124629	0.7410302	mid	18999820.64	6999912.653	5999862.188	7994755.941
ENST00000604729	-0.999940093	-1.262964051	0.161143009	n/a	7999341.54	3999836.858	11923352.18	4968305.689
ENST00000398988	0.821328495	-0.002971256	0.698969136	mid	3965820.626	7007733.551	5016537.471	5006216.456
ENST00000399002	-2.002091411	-0.483297971	0.971047041	mid	20028998.97	4999996.214	21000504.81	15022511.61
ENST00000399022	-2.321852227	0.414020642	1.130217941	mid	19998948.27	4000000	6004230.481	7999999.999
ENST00000524630	-0.834714457	-0.449520165	0.093878855	low	8978787.7	5034352.414	15021237.93	10999847.7
ENST00000347364	-1.582770565	-0.243880734	0.251696852	n/a	23963563.68	8000000	24993017.83	21105871.17
ENST00000553700	-2.247341545	0.021190055	1.462600122	mid	18992233.5	3999989.263	14783070.95	15001804.57
ENST00000553930	-2.260102855	0.252981762	0	low	23951088.49	4999959.685	20894262.75	24899014.06
ENST00000535923	-1.810155671	-1.802537335	0.28724059	n/a	21033493.09	5997914.206	13953219.33	3999968.9
ENST00000399448	-1.33465052	-0.99899983	0.702163329	mid	10001933.38	3965647.586	7990331.169	3997936.253
ENST00000399598	-1.595469505	0.195789461	0.875639359	mid	12000043	3970988.452	12999427.31	14888903.68
ENST00000399613	-1.916635862	-0.13052783	0.800931424	mid	14999999.8	3973071.384	10968758.18	10019929.59
ENST00000254963	0.847934219	-0.195573317	0	low	5000217.415	9000000.272	16033706.75	14001046.61
ENST00000622694	-1.169937636	-0.384980913	0.151800254	n/a	8999996.605	3999963.462	13025636.85	9974891.107
ENST00000337612	-1.18954333	0.506027847	0.020347358	low	15965607.53	6999986.874	4927573.88	6997818.999
ENST00000341441	-0.530517843	0.125261624	0.141354124	low	13000028.17	9000000	11002063.74	12000011.52
ENST00000262126	-0.584964853	0.449517196	0.153987329	n/a	6000009.78	3999999.999	11000000	15021415
ENST00000354828	-0.745248701	0.636672043	0.229343386	n/a	9999999.995	5965650.227	9000000	13992647.44
ENST00000401449	4.39E-12	-1.441271298	0	low	8000000	8000000	9979781.169	3674981.234
ENST00000400485	-1.00010169	-0.895313605	0.650201608	mid	10000405.77	4999850.452	11034175.98	5932307.515
ENST00000400788	-2.459271154	-0.387925771	0.642761203	mid	21997553.26	4000000.017	17010627.08	12999990.37
ENST00000219476	-1.771805957	-1.018824469	0.339850769	n/a	17045606.35	4991668.262	8105090.048	4000010.383
ENST00000234038	-0.699858728	0.955868439	0.458790392	n/a	12994764.64	7999999.284	6906604.438	13397064.72
ENST00000407315	-1.449201286	-0.58512738	1.478256174	mid	10922273.52	4000000	9000738.469	5999806.582
ENST00000342922	-1.835735798	0.149487917	0.243870847	n/a	17997579.96	5041996.877	9000870.232	9983546.551
ENST00000599117	-1.115549912	1.33E-07	0.01673888	low	13000655.06	6000000.001	6993499.371	6993500.016
ENST00000426333	-1.459667949	-0.360379824	0.368232943	n/a	11001802.08	4000000	12960690.38	10095852.55
ENST00000402563	-1.459004265	0.65168794	0.711961524	mid	10996742.07	4000000	7000000.006	10997036.29
ENST00000507419	0.221882814	0.143608334	0.327350759	n/a	6000012.667	6997542.582	9957642.208	10999854.32
ENST00000423007	-0.687277123	-0.660953479	0	low	8004492.252	4970988.509	9486763.492	6000000.005
ENST00000402966	-0.58519458	0.929554634	0.768996043	mid	9002458.993	6000673.953	6006726.922	11440940.2
ENST00000349456	-1.319304905	-0.361826688	0.243274985	n/a	19963567.91	7999959.929	12849001.54	9998818.721
ENST00000403263	-1.191205971	-0.500857788	0.638629007	mid	16002116.11	7007912.797	16975972.89	11996690.52
ENST00000403359	-0.485457614	-0.846719157	1.168199798	mid	7000150.458	5000000.771	19940278.32	11087748.12
ENST00000355803	-0.847998492	-0.133268404	0.253965969	n/a	9000009.772	4999999.935	12064898.78	11000334.6
ENST00000404338	-0.254840674	-0.169891684	1.00910953	mid	11960331.4	10023710.76	8999791.014	7999998.982
ENST00000288014	-0.83492601	-0.435406569	0.301398989	n/a	24960916.9	13993384.29	27000113.44	19966187.78
ENST00000404767	-0.264215283	-0.175043928	1.365794878	mid	6004914.065	5000000.771	6784377.667	6009198.4
ENST00000405894	-2.087277822	-0.106931107	0.116674809	low	16997820.03	4000000.015	14000002.3	12999858.84
ENST00000405592	-0.363040463	0.731748111	0.33923076	n/a	9002088.01	6999341.537	8999969.745	14945800.48
ENST00000316403	-1.415303401	-0.75069932	0.06898208	low	16002551	5999850.696	15143474.2	8999999.99
ENST00000261439	-0.989574058	-0.269553484	0	low	8000000	4029011.552	6027151.233	4999981.584
ENST00000381120	0.00682297	-0.192643018	0.422397762	n/a	5971035.705	5999341.537	8000000.195	7000010.164
ENST00000544838	-1.2288935	0.397439884	0.021742321	low	14062815.67	5999823.565	5999906.069	7902887.107
ENST00000407008	-0.48552357	0.466352742	0.717187685	mid	7000012.666	4999673.774	11598160.76	16024160.58
ENST00000290216	-0.996789926	-0.77127348	0.363344929	n/a	13968531.8	6999823.565	15360981.69	9000000.201
ENST00000470189	0.465335667	-0.694562212	0.013063758	low	7990666.577	11032222.27	7851382.817	4851344.252
ENST00000621833	-1.38148898	-0.723031126	1.076123205	mid	13026828.43	4999989.263	9903815.109	5999961.553
ENST00000407540	-1.00346543	0.245450481	2.013427127	high	10024049.44	5000000.017	10990180.17	13028450.57
ENST00000421367	-0.485568337	0.285759327	1.328038967	mid	6999905.205	4999441.883	8999997.185	10971461.98
ENST00000407977	-2.211168313	-0.31935893	0.766524381	mid	22993436.4	4965647.585	14992809.21	12015625.86
ENST00000556699	-0.063951537	0.064500684	0.200198293	n/a	23001108.85	22003787.51	22005263.65	23011409.3
ENST00000408912	-1.266828066	1.137508149	0.622890332	mid	12031122.68	4999803.177	5000002.332	11000040.4
ENST00000408925	-1.677880662	-1.571425921	1.222149177	mid	15997920.49	5000012.911	20850528.07	7015695.325
ENST00000408965	-0.999999331	-1.805891131	0.979366698	mid	7999997.842	4000000.776	21004932.31	6007501.487
ENST00000272937	-1.700799167	-0.676953837	0.198486909	n/a	13001424.41	3999441.691	16000016.31	10007763.07
ENST00000409556	-1.270180366	-0.087606595	0	low	12062838.06	5001348.38	17001694.02	16000000
ENST00000409190	-1.700708021	-0.552021306	0.597596471	mid	13002417.88	4000000	21999293.16	15004922.47
ENST00000340296	-1.390809855	-0.743805341	0.464404588	n/a	21002144.6	8009181.945	15058791.67	8992540.584
ENST00000409248	-1.574368416	1.584159803	1.177848041	mid	11998601.52	4029011.556	5002083.707	14997904.15
ENST00000409262	-1.777481011	-0.054259117	0.831091953	mid	23997931.35	7000010.727	10539273.05	10150256.91
ENST00000409293	-0.736957944	-0.565990718	1.062420269	mid	9999946.97	5999999.999	5999710.263	4052752.615
ENST00000340126	0.998404108	0.379643021	0	low	8007729.225	15997752.14	9966144.218	12966151.88
ENST00000316097	-0.4938221	-1.133704579	0.216814088	n/a	7000000.022	4970988.709	10971072.59	5000000
ENST00000409478	-2.246459668	0.48634874	1.295892424	mid	18980678.6	4000000	14997939.81	21010537.63
ENST00000409535	0.193074031	0.004781805	0.818584797	mid	6997916.261	7999996.849	7999684.284	8026243.186
ENST00000238875	-0.322858672	0.734233181	0.369581328	n/a	5000152.425	3997542.585	9890641.199	16453210.67
ENST00000409790	-1.429917663	-0.005188607	0.779354027	mid	27029068.36	10031894.79	13046636.82	12999799.28
ENST00000432292	-1.573489476	-0.485417117	0	low	11991293.76	4029011.549	6999952.885	5000000
ENST00000463996	-1.591316307	-0.588276881	0.0889157	low	12025330.96	3990828.792	6000011.513	3990828.792
ENST00000409682	-1.319438181	0.663028315	1.82607221	n/a	19965619.28	8000042.893	11997243.29	18996468.71
ENST00000324453	-0.254849463	-0.187801344	0.3955151	n/a	5966056.16	5000000	7973220.339	7000030.433
ENST00000254663	-2.000047552	-0.262394481	0	low	20000658.4	4999999.793	11994679.93	10000001.24
ENST00000409774	-1.873466954	1.001548853	0.831889602	mid	21999987.33	6004165.871	8998915.437	18017163.42
ENST00000409786	-0.874469514	-1.321885021	0.711951408	mid	11000002.9	5999999.935	19999389.67	7999994.714
ENST00000409905	-0.263034653	0.307760464	0.58970615	mid	12000000.96	9999999.091	13000135.98	16091370.19
ENST00000432176	-0.996506349	0.67871848	0.777505119	mid	11970975.78	6000000	10000002.48	16007176.32
ENST00000409265	-7.76E-06	5.75E-05	0.299031341	n/a	4999850.452	4999823.548	6999450.999	6999729.776
ENST00000409929	-0.995626895	0.505559633	0.078751082	low	14026145.56	7034363.096	11999342.31	17035153.72
ENST00000282077	-1.485906721	-0.406169076	0.322351631	n/a	14004622.24	4999987.343	5300649.233	3999999.996
ENST00000432416	-2.001988794	0.619413725	0.286081072	n/a	20027586.17	4999999.156	11006696.24	16909045.48
ENST00000455762	-0.874539587	-0.584962219	0.02942753	low	11000176.44	5999803.172	5999998.819	3999999.994
ENST00000599564	-0.65655777	-0.000281713	0.415821065	n/a	11034219.69	7000000.065	6001149.597	5999977.877
ENST00000422000	-1.488163116	0.169925002	6.83E-11	low	14026578.31	5000000.001	8000000.001	9000000.002
ENST00000412615	-0.260995885	0.584962845	0.900315229	mid	11983056.04	10000000	7999999.933	12000002.76
ENST00000357485	-0.779811659	-0.141832066	0.4107688	n/a	12034093.14	7009171.209	9923705.272	8994523.306
ENST00000260130	-0.999990563	0.361323609	0.338741281	n/a	9999959.929	5000012.669	10013504.58	12863387.28
ENST00000264042	-2.392371486	-0.103939144	0.443561804	n/a	21000001.8	3999850.452	15000439.7	13957742.74
ENST00000530122	-1.7535434	0.278323754	0.432411241	n/a	26974856.88	8000000	9900244.205	12006867.16
ENST00000454036	-0.125417042	-0.44734317	0.020125838	low	12009172.14	11009276.48	15000019.26	11000897.14
ENST00000413834	-0.737033888	0.434016134	0.918429306	mid	10000179.32	5999823.565	5921604.676	8000023.92
ENST00000264601	-1.388446844	-0.013480466	0.231728968	n/a	12999439	4965471.151	10999969.81	10897665.38
ENST00000436390	-0.378178281	-0.584962516	0.055266303	low	12999994.58	10002306.65	9000000.098	6000000
ENST00000436886	-1	-1.942229445	0	low	8000000	4000000	19006982.33	4945883.126
ENST00000325617	-1.172529834	0.002642706	0.360237351	n/a	9000000.244	3992784.494	10006768.61	10025115.65
ENST00000295897	-1.37427741	-0.153726632	0.143798635	low	12961901.8	5000000	10012936.25	9000883.147
ENST00000329276	-0.808285996	-0.460690332	0.056673166	low	7000215.798	3997542.58	14999980.67	10899563.12
ENST00000361317	-0.848783549	-0.002818813	0.241040921	n/a	18009819	10000000.92	15029358.16	15000021.69
ENST00000586178	-2.21045107	-1.093555948	0.615835416	mid	23006726.51	4970988.447	19020338.95	8913024.693
ENST00000561234	-0.591921493	0.99965213	0.139625989	low	6029011.548	4000000	4000002.656	7998076.544
ENST00000618865	-1.137204083	0.037231839	0	low	10997689.25	4999987.331	4994931.221	5125513.866
ENST00000416600	-1.928570121	-0.585797307	0.511948834	mid	19031379.12	4999341.519	12007153.63	8000138.52
ENST00000621946	-1.22561777	0.362900446	0.040917663	low	14031333.99	5999999.996	7000002.005	9002063.746
[truncated: 3,576 more rows]
