# Supplementary material for: Local states of chromatin compaction at transcription start sites control transcription levels
Source: Nucleic Acids Res. 2021 Jul 7;49(14):8007–23. doi: 10.1093/nar/gkab587 (PMC8373074; doi:10.1093/nar/gkab587)
Supplement: gkab587_Supplemental_Files [file gkab587_supplemental_files.zip › TableS5.xlsx]

## Sheet: Sheet1
Fractions	Fr-1	Fr-2	Fr-3	Fr-4	Fr-5
Group	Tag_count	Tag_count	Tag_count	Tag_count	Tag_count
CDS_Exons	3305541	2083111	1936111	1727112	1824673
5´UTR_Exons	715346	649414	578861	495769	503155
3´UTR_Exons	2301185	2000101	1834800	1686683	1845612
Introns	37615897	39511406	36612020	34095741	37720582
Intergenic	23510274	24897138	23429809	22375008	25227782
TSS_up_10kb	3234354	3368221	3150189	2886495	3119329
TES_down_10kb	3270196	3483481	3284248	3047857	3309040
Sum	73952793	75992872	70826038	66314665	73550173
